# Supplementary material for: Mechanistic Insights into the Anti-Proliferative Action of Gut Microbial Metabolites against Breast Adenocarcinoma Cells
Source: Int J Mol Sci. 2023 Oct 10;24(20):15053. doi: 10.3390/ijms242015053 (PMC10606851; doi:10.3390/ijms242015053)
Supplement: Supplementary file 1 [file ijms-24-15053-s001.zip]

Archive with 2 entries (2 files):
- Proteomics Raw Data Metabolites Only.xlsx
- __MACOSX/._Proteomics Raw Data Metabolites Only.xlsx
