# Supplementary material for: Mechanistic Insights into the Anti-Proliferative Action of Gut Microbial Metabolites against Breast Adenocarcinoma Cells
Source: Int J Mol Sci. 2023 Oct 10;24(20):15053. doi: 10.3390/ijms242015053 (PMC10606851; doi:10.3390/ijms242015053)
Supplement: Supplementary file 1 [file ijms-24-15053-s001.zip › Proteomics Raw Data Metabolites Only.xlsx]

## Sheet: Sheet1
												Normalized abundance																									Raw abundance
												QC				Nisin			Inosine			Docetaxel			Control			Sodium Butyrate									QC				Nisin			Inosine			Docetaxel
Accession	Peptide count	Unique peptides	Confidence score	Anova (p)	q Value	Max fold change	Power	Highest mean condition	Lowest mean condition	Mass	Description	221018_QC_01	221018_QC_02	221018_QC_03	221018_QC_04	221018_Sample_01	221018_Sample_08	221018_Sample_15	221018_Sample_02	221018_Sample_09	221018_Sample_16	221018_Sample_03	221018_Sample_10	221018_Sample_17	221018_Sample_04	221018_Sample_11	221018_Sample_18	221018_Sample_05	221018_Sample_12	221018_Sample_19							221018_QC_01	221018_QC_02	221018_QC_03	221018_QC_04	221018_Sample_01	221018_Sample_08	221018_Sample_15	221018_Sample_02	221018_Sample_09	221018_Sample_16	221018_Sample_03	221018_Sample_10	221018_Sample_17
P20073	7	1	35.5433	0	0	97.4594	1	Nisin	Inosine	53024.5	Annexin A7 OS=Homo sapiens OX=9606 GN=ANXA7 PE=1 SV=3	3117.18	3007.63	3113.8	3229.15	17705.9	19951.5	20508.8	178.537	195.367	222.922	295.338	244.323	318.627	286.995	281.212	310.927	288.09	257.085	370.798							3322.99	3007.63	2881.57	2949.88	19817.3	20972.2	20042.3	218.232	216.08	214.855	279.596	244.952	314.696
A0A7P0T817;A0A7P0T8L7;E9PI30;H0YDT2;P56202;A0A7P0T8B4	4	1	24.9541	1.11022e-16	1.5139e-15	28.8968	1	Sodium Butyrate	D3:D combination	40874.2	Cathepsin W OS=Homo sapiens OX=9606 GN=CTSW PE=1 SV=1	1515.53	1387.51	1684.27	1431.63	464.259	473.65	535.405	456.611	427.25	348.608	321.137	368.595	383.813	495.889	495.013	386.846	9340.3	9974.47	9162.38							1615.59	1387.51	1558.66	1307.82	519.622	497.881	523.226	558.132	472.548	335.993	304.02	369.544	379.078
Q147U1	5	1	21.3532	1.11022e-16	1.5139e-15	29.8422	1	Nisin	Sodium Butyrate	62149	Zinc finger protein 846 OS=Homo sapiens OX=9606 GN=ZNF846 PE=1 SV=2	3193.14	3533.73	3642.2	3803.44	17857.3	19890	21822.3	608.527	832.446	658.69	758.311	768.884	886.464	758.734	795.224	812.028	702.187	788.426	505.535							3403.97	3533.73	3370.57	3474.51	19986.7	20907.5	21325.9	743.825	920.703	634.854	717.892	770.864	875.526
Q96QT4;H0YLN8;A0A0C4DGL2;H0YNM0	23	4	102.16	1.11022e-15	1.13542e-14	7.28143	1	Sodium Butyrate	Docetaxel	214807	Transient receptor potential cation channel subfamily M member 7 OS=Homo sapiens OX=9606 GN=TRPM7 PE=1 SV=1	1734.53	1788.65	1764.62	1825.02	1049.3	1175.02	1091.41	1105	1025.01	1035.4	1126.74	926.934	882.773	1115.18	1019.75	1052.87	6904.2	6211.9	8265.38							1849.05	1788.65	1633.02	1667.19	1174.43	1235.14	1066.59	1350.68	1133.69	997.933	1066.68	929.32	871.881
Q9P2D0;E7EPI0;E9PDR5;D6R9F4	12	1	73.8477	3.21965e-15	2.63418e-14	45.9621	1	Nisin	Control	152467	Inhibitor of Bruton tyrosine kinase OS=Homo sapiens OX=9606 GN=IBTK PE=1 SV=3	2983.62	2699.98	2397.07	2160.51	13835.7	16389.4	14237.5	245.563	345.421	416.936	406.014	316.884	340.422	329.31	258.51	379.556	346.188	346.602	466.078							3180.61	2699.98	2218.3	1973.67	15485.6	17227.9	13913.6	300.161	382.043	401.848	384.373	317.7	336.222
Q9HC77;F6VUX8	11	1	46.8928	4.44089e-15	3.02779e-14	Infinity	1	Nisin	QC	154198	Centromere protein J OS=Homo sapiens OX=9606 GN=CENPJ PE=1 SV=2	0	0	0	0	757.944	242.117	157.897	0	0	0	0	0	0	0	0	0	0	0	0							0	0	0	0	848.327	254.504	154.305	0	0	0	0	0	0
Q9Y314;A0A075B6F9;M0R3B2;A0A075B797;M0QX85;M0R1K2;M0R1T7	6	2	45.5639	7.43849e-15	4.34705e-14	7.13198	1	Sodium Butyrate	Docetaxel	33685.3	Nitric oxide synthase-interacting protein OS=Homo sapiens OX=9606 GN=NOSIP PE=1 SV=1	467.048	550.731	562.048	536.534	295.355	300.871	292.253	416.941	444.418	400.767	268.909	227.343	255.419	383.465	355.227	422.441	1700.34	1827.64	1832.92							497.885	550.731	520.131	490.133	330.575	316.263	285.605	509.642	491.535	386.265	254.576	227.929	252.267
P09601;A0A7I2V3I1;B1AHA8;A0A7I2V277;A0A7I2V3M0	9	3	84.2931	7.68274e-14	3.92856e-13	7.43201	1	Vitamin D3	Docetaxel	32818.7	Heme oxygenase 1 OS=Homo sapiens OX=9606 GN=HMOX1 PE=1 SV=1	1528.32	1567.91	1570.8	1491.09	631.91	690.04	670.933	657.867	748.461	695.795	518.12	599.653	614.982	602.211	683.309	648.185	781.815	914.794	886.377							1629.23	1567.91	1453.65	1362.14	707.265	725.341	655.671	804.135	827.814	670.616	490.504	601.197	607.394
A0A7I2V351;A0A7I2V487;A0A7I2YQE1;P52292;A0A7I2V3Z3;J3KS65;J3QLL0;J3QL07	17	8	159.77	2.65232e-13	1.20557e-12	2.90935	1	Docetaxel	Vitamin D3	55429.3	Importin subunit alpha OS=Homo sapiens OX=9606 GN=KPNA2 PE=1 SV=1	10340.1	10195.4	9704.49	9935.08	7077.37	7489.6	6423.28	8733.99	7889.18	8238.19	17561.7	18042.9	16603.8	7882.32	8025.41	8052.73	13978.5	13550.3	14328.9							11022.8	10195.4	8980.74	9075.88	7921.33	7872.76	6277.17	10675.9	8725.6	7940.07	16625.6	18089.3	16398.9
P53350;I3L387	2	2	10.4357	5.80869e-13	2.24153e-12	7.52135	1	Docetaxel	Vitamin D3	68996.2	Serine/threonine-protein kinase PLK1 OS=Homo sapiens OX=9606 GN=PLK1 PE=1 SV=1	551.634	493.902	571.958	539.662	274.117	304.813	302.302	253.597	226.619	232.998	1591.55	1496.43	1426.87	382.202	381.902	384.886	394.767	272.287	320.689							588.055	493.902	529.302	492.991	306.805	320.406	295.426	309.981	250.646	224.566	1506.72	1500.29	1409.27
Q9ULB1;A0A0R4J2G7;A0A1D5RMU6;E7ERL8	2	1	8.0508	6.0274e-13	2.24153e-12	60.3946	1	Nisin	Inosine	164164	Neurexin-1 OS=Homo sapiens OX=9606 GN=NRXN1 PE=1 SV=1	931.989	802.904	735.264	690.752	5077.75	7026.6	9907.41	143.898	116.753	103.815	201.688	109.135	101.9	159.025	140.073	134.047	172.59	121.984	152.167							993.524	802.904	680.429	631.015	5683.27	7386.07	9682.04	175.892	129.131	100.058	190.938	109.416	100.643
P60520;H3BQ50;H3BSM5;H3BU36	3	1	19.6258	6.71907e-13	2.29053e-12	4.91805	1	Sodium Butyrate	Nisin	13723.9	Gamma-aminobutyric acid receptor-associated protein-like 2 OS=Homo sapiens OX=9606 GN=GABARAPL2 PE=1 SV=1	814.109	740.152	805.157	848.787	433.764	367.764	497.786	838.608	921.936	1106.25	620.989	645.478	637.681	522.805	503.27	489.959	2059.6	2140.92	2189.58							867.861	740.152	745.109	775.382	485.489	386.579	486.462	1025.06	1019.68	1066.22	587.889	647.139	629.814
A6NGG8	5	1	21.7311	1.10512e-12	3.40659e-12	17.9941	1	Nisin	Control	141366	Photoreceptor cilium actin regulator OS=Homo sapiens OX=9606 GN=PCARE PE=1 SV=1	761.961	845.696	754.471	679.32	5752.53	5177.5	4316.55	460.09	327.436	362.541	269.503	292.107	299.477	388.488	244.84	213.982	330.821	296.9	242.541							812.27	845.696	698.203	620.571	6438.51	5442.37	4218.36	562.384	362.151	349.421	255.138	292.859	295.782
P04183;K7ERV3;K7ERJ1;K7ES52	3	1	22.2757	1.16585e-12	3.40659e-12	2.55216	1	Sodium Butyrate	Vitamin D3	26096	Thymidine kinase_ cytosolic OS=Homo sapiens OX=9606 GN=TK1 PE=1 SV=2	1409.78	1431.39	1422	1424.52	1016.47	1112.43	1044.94	1601.91	1559.37	1733.08	1541.77	1578.02	1394.92	1140.59	1111.5	1267.06	2668.62	2551.37	2730.85							1502.86	1431.39	1315.95	1301.32	1137.69	1169.34	1021.17	1958.08	1724.69	1670.37	1459.59	1582.08	1377.71
Q9UK76;J3KT51;J3KSH8	7	2	48.7954	1.9208e-12	5.23839e-12	2.50968	1	Sodium Butyrate	D3:D combination	16014.5	Jupiter microtubule associated homolog 1 OS=Homo sapiens OX=9606 GN=JPT1 PE=1 SV=3	7236.58	7074.51	7626.86	7363.18	7317.54	8423.84	7109.21	7690.13	7391.49	7271.77	4784.55	5334.01	5210.83	7086.11	7426.89	7858.87	11264.4	12674.3	11534.9							7714.38	7074.51	7058.05	6726.4	8190.14	8854.79	6947.5	9399.93	8175.15	7008.62	4529.53	5347.74	5146.54
F8W726;Q14157;Q5VU77;Q5VU78;Q5VU79;H0Y5H6;H7C2T8;Q5VU80;Q5VU81	12	1	78.9263	3.62521e-12	9.26874e-12	3.00161	1	Inosine	Docetaxel	113799	Ubiquitin-associated protein 2-like OS=Homo sapiens OX=9606 GN=UBAP2L PE=1 SV=2	1031.94	901.349	920.518	988.309	1055.06	1190.35	1283.96	1348.85	1405.26	1330.86	448.213	454.331	458.383	935.12	782.713	825.627	711.615	593.634	667.215							1100.07	901.349	851.867	902.838	1180.88	1251.24	1254.75	1648.75	1554.25	1282.7	424.323	455.501	452.728
Q9Y6G9;E9PHI6;C9JGM7;C9JLW1	15	2	88.7113	5.18074e-12	1.24667e-11	4.52936	1	Nisin	Docetaxel	56864.4	Cytoplasmic dynein 1 light intermediate chain 1 OS=Homo sapiens OX=9606 GN=DYNC1LI1 PE=1 SV=3	2797.41	2574.74	2661.02	2630.38	5865.68	7775.52	9776.76	2031.54	1955.04	1848.21	1699.74	1705.82	1764.7	1970.11	2026.47	2080.41	1884.52	1761.54	1797.99							2982.11	2574.74	2462.56	2402.9	6565.15	8173.31	9554.36	2483.22	2162.31	1781.32	1609.15	1710.21	1742.92
A0A087WSY9;Q16881;A0A087WSW9;A0A182DWI3;F8W809;E9PIR7;E2QRB9;E9PKD3;A0A0B4J225;E9PIZ5;E9PKI4;E9PLT3;E9PQI3;A0A096LPD9;E7EWK1	22	5	174.061	1.46445e-11	3.3282e-11	1.50304	1	Vitamin D3	Nisin	71725.6	Thioredoxin reductase 1_ cytoplasmic OS=Homo sapiens OX=9606 GN=TXNRD1 PE=1 SV=2	5164.54	5015.46	5202.27	5095.3	4280.02	4343.73	4502.67	5404.27	5194.32	5480.88	5040.5	4707.29	4825.41	4518.8	4683.89	4694.18	4498.21	4430.36	4558.39							5505.53	5015.46	4814.29	4654.65	4790.4	4565.95	4400.25	6605.83	5745.03	5282.54	4771.84	4719.41	4765.88
Q15404	4	1	25.055	1.87137e-11	4.02915e-11	2.13939	1	Sodium Butyrate	Nisin	31540.3	Ras suppressor protein 1 OS=Homo sapiens OX=9606 GN=RSU1 PE=1 SV=3	1887.6	2040.92	1991.02	2064.68	1711.47	1541.33	1695.54	2219.24	2158.57	2228.07	2059.17	2076.54	1890.66	1887.26	1842.51	1899.11	3743.09	3615.97	3227.37							2012.23	2040.92	1842.53	1886.12	1915.56	1620.18	1656.97	2712.66	2387.43	2147.45	1949.41	2081.89	1867.34
P62993;J3KT38	9	3	64.3209	2.23517e-11	4.5718e-11	1.90762	1	Sodium Butyrate	D3:D combination	25320.4	Growth factor receptor-bound protein 2 OS=Homo sapiens OX=9606 GN=GRB2 PE=1 SV=1	5226.28	5173.19	5470.75	5465.08	5203.8	5387.24	4985.45	5716.53	5299.7	5467.85	5104.11	5121.03	4887.37	5135.66	4992.41	5212.5	8230.65	8805.05	8461.12							5571.35	5173.19	5062.75	4992.45	5824.34	5662.84	4872.04	6987.52	5861.58	5269.98	4832.06	5134.21	4827.07
P05783;F8VZY9	42	16	450.324	3.17311e-11	6.1812e-11	2.65345	1	Vitamin D3	Control	48057.9	Keratin_ type I cytoskeletal 18 OS=Homo sapiens OX=9606 GN=KRT18 PE=1 SV=2	211812	222371	223658	226803	145824	132403	168884	245834	237658	205964	298570	282388	252742	136490	129421	122772	194321	211228	182146							225797	222371	206978	207189	163213	139176	165043	300492	262854	198511	282656	283115	249624
Q7LBC6;H0Y9V5	11	1	58.883	5.28342e-11	9.25294e-11	29.8652	1	Nisin	Control	193292	Lysine-specific demethylase 3B OS=Homo sapiens OX=9606 GN=KDM3B PE=1 SV=2	3175.3	3510.54	3284.72	3041.6	17841.9	15572.2	18660.5	1142.64	1220.36	678.39	859.219	734.262	677.449	553.129	553.823	636.704	787.784	773.196	891.181							3384.95	3510.54	3039.75	2778.56	19969.6	16368.8	18236	1396.69	1349.75	653.841	813.422	736.153	669.091
Q9Y3I0	18	4	106.222	5.30664e-11	9.25294e-11	2.52685	1	Sodium Butyrate	Inosine	55723.7	RNA-splicing ligase RtcB homolog OS=Homo sapiens OX=9606 GN=RTCB PE=1 SV=1	1903.3	1907.13	1912.37	1998.44	1521.56	1825.92	1756.45	1640.39	1659.47	1714.76	1761.92	1707.81	1714.68	1632.35	1799.62	1758.86	4011.83	3960.54	4698.82							2028.96	1907.13	1769.75	1825.61	1703.01	1919.34	1716.49	2005.11	1835.41	1652.71	1668.01	1712.21	1693.53
E7EVQ6;Q14534;H0YBN7;E5RJH9	9	2	46.5293	5.42855e-11	9.25294e-11	3.01586	1	Vitamin D3	Nisin	53352.8	Squalene monooxygenase OS=Homo sapiens OX=9606 GN=SQLE PE=1 SV=1	725.149	673.416	571.159	574.265	372.769	356.943	381.026	457.269	482.419	422.284	962.719	706.082	697.166	411.612	416.182	415.612	705.165	754.472	718.154							773.027	673.416	528.562	524.602	417.221	375.203	372.359	558.936	533.565	407.002	911.405	707.899	688.564
Q9BQ39	15	2	71.6139	1.12383e-10	1.83894e-10	1.64541	1	Sodium Butyrate	Docetaxel	83135.4	ATP-dependent RNA helicase DDX50 OS=Homo sapiens OX=9606 GN=DDX50 PE=1 SV=1	5888	5676.77	5735.55	5691.93	5791.13	5870.06	5336.15	5671.49	5317.2	5404.89	5593.95	5069.6	4893.2	5263.47	5129.05	5175.04	8535.12	8110.75	8951.31							6276.76	5676.77	5307.8	5199.68	6481.71	6170.37	5214.76	6932.46	5880.94	5209.31	5295.79	5082.65	4832.83
Q9NQI0;D6RCM4;D6RAF5;D6RAT7;D6RBL3;D6RIB2;H0Y960	22	1	110.643	1.17847e-10	1.85418e-10	14.5101	1	Nisin	Sodium Butyrate	80163.1	Probable ATP-dependent RNA helicase DDX4 OS=Homo sapiens OX=9606 GN=DDX4 PE=1 SV=2	623.955	355.271	442.429	448.901	2982.79	2860.73	2971.72	328.627	183.853	263.932	256.764	255.624	241.017	224.742	243.461	140.72	208.363	147.282	251.881							665.152	355.271	409.433	410.08	3338.49	3007.08	2904.12	401.693	203.345	254.381	243.079	256.282	238.044
Q9UHQ9;H7C0R7	4	1	28.1795	1.91763e-10	2.90542e-10	2.06323	1	Sodium Butyrate	Control	34266	NADH-cytochrome b5 reductase 1 OS=Homo sapiens OX=9606 GN=CYB5R1 PE=1 SV=1	1355.39	1414.05	1553.83	1417.6	1248.61	1165.24	1166.09	1307.52	1460.88	1390.89	1233.65	1138.76	1176.61	1134.24	1035.23	1034.41	2315.49	2258.34	2036.5							1444.88	1414.05	1437.95	1295	1397.5	1224.85	1139.57	1598.23	1615.77	1340.56	1167.89	1141.69	1162.09
Q13395	5	1	21.6933	2.10801e-10	3.0798e-10	2.45718	1	Nisin	Vitamin D3	183956	Probable methyltransferase TARBP1 OS=Homo sapiens OX=9606 GN=TARBP1 PE=1 SV=1	1223.75	1329.76	1487.17	1354.32	2507.16	2688.76	2294.4	1578.38	1445.36	1420.04	1077.22	1160.2	1105.37	1108.04	1281.62	1346.14	1080.97	1063.81	1066.51							1304.55	1329.76	1376.26	1237.19	2806.13	2826.31	2242.2	1929.31	1598.59	1368.65	1019.8	1163.19	1091.73
P04181	13	2	85.3377	2.30456e-10	3.25086e-10	2.25877	1	Sodium Butyrate	Docetaxel	48877.1	Ornithine aminotransferase_ mitochondrial OS=Homo sapiens OX=9606 GN=OAT PE=1 SV=1	2734.23	2526.33	2578.79	2445.89	2242.81	1831.55	2187.98	3375.77	3181.26	2904.95	1989.61	1694.44	1962.75	1974.15	2153.39	1984.36	4235.2	4396.38	4123.23							2914.76	2526.33	2386.46	2234.37	2510.26	1925.25	2138.21	4126.33	3518.54	2799.82	1883.56	1698.8	1938.53
P21291;E9PND2;E9PS42	10	2	91.0095	2.73772e-10	3.73314e-10	1.74592	1	Sodium Butyrate	D3:D combination	21422.8	Cysteine and glycine-rich protein 1 OS=Homo sapiens OX=9606 GN=CSRP1 PE=1 SV=3	6906.99	7349.54	7456.75	7526.18	6831.19	7489.49	6907.01	6823.31	6887.42	6864.14	6445.17	6223.18	6220.18	6150.52	6131.93	6405.08	10084.7	10802.6	10124.9							7363.02	7349.54	6900.63	6875.31	7645.79	7872.64	6749.89	8340.38	7617.63	6615.74	6101.64	6239.2	6143.43
A0A7P0TA76;A0A7P0TBB1;O95573;A0A7P0T8L6;A0A7P0TB52;A0A7P0T905;H7BYZ7;A0A7P0TBL9	5	1	30.227	4.67531e-10	6.02679e-10	3.62909	1	Sodium Butyrate	Vitamin D3	80613.8	Fatty acid CoA ligase Acsl3 OS=Homo sapiens OX=9606 GN=ACSL3 PE=1 SV=1	470.139	600.757	592.879	569.736	382.261	407.223	416.016	486.504	412.656	580.158	470.994	447.811	441.567	529.427	486.511	480.307	1357.56	1348.63	1397.63							501.181	600.757	548.663	520.464	427.845	428.056	406.553	594.671	456.406	559.164	445.89	448.964	436.119
A0A7P0TAN7;A0A7P0Z4A0;A0A7P0Z4P5;F5GZS6;J3KPF3;P08195;A0A7P0T9F7;A0A7P0TBF8;F5GZI0;F5H056;A0A7P0T8F1;A0A7P0T8U7;A0A7P0TAS6;H0YH36;A0A7P0TAT7;H0YFS2;A0A7P0T853;F5H0E2;F5H867;H0YFX4	21	9	203.589	4.72114e-10	6.02679e-10	2.36869	1	Vitamin D3	Control	67528.6	4F2 cell-surface antigen heavy chain OS=Homo sapiens OX=9606 GN=SLC3A2 PE=1 SV=1	8734.47	8504.45	8723.08	8317.52	7353.56	7380.23	7176.27	7557.22	6839.11	6869.02	6951.55	6767	6982.89	6400.22	6516.15	6102.73	6920.51	6872.76	6666.44							9311.16	8504.45	8072.52	7598.21	8230.46	7757.79	7013.03	9237.47	7564.2	6620.45	6581.03	6784.42	6896.74
P08727;K7EMS3;C9JM50;K7EQH6;O76014;O76015	49	8	589.125	4.86175e-10	6.02679e-10	2.81229	1	Vitamin D3	Control	44106.1	Keratin_ type I cytoskeletal 19 OS=Homo sapiens OX=9606 GN=KRT19 PE=1 SV=4	157404	164687	162984	173313	113578	106019	121240	156538	159811	134252	218261	173850	167964	94052.3	81139.9	85487.6	132822	164328	132150							167797	164687	150829	158324	127122	111443	118482	191342	176755	129393	206627	174297	165892
P05787;F8VUG2;F8W1U3;F8VP67;A0A1X7SCE1;F8VQY3;K7EJU1;A0A1W2PQU7;A0A1W2PS58;H0YIB2;K7EPI4;A0A1B0GTT5;B4DIR1;H0YHD9;K7EKH9;K7ELP4	72	21	857.412	5.45157e-10	6.55919e-10	2.3619	1	Vitamin D3	Control	53704.4	Keratin_ type II cytoskeletal 8 OS=Homo sapiens OX=9606 GN=KRT8 PE=1 SV=7	271249	280610	292964	291220	204611	196621	218884	280856	285727	242349	377435	315344	293124	178137	166504	167200	223545	273014	233510							289158	280610	271115	266034	229011	206680	213905	343301	316020	233579	357317	316156	289507
P53007;B4DP62	9	3	67.8172	6.5774e-10	7.68765e-10	1.8712	1	Vitamin D3	Control	34354.9	Tricarboxylate transport protein_ mitochondrial OS=Homo sapiens OX=9606 GN=SLC25A1 PE=1 SV=2	6744.24	6735	7059.8	6814.36	5206.16	5192.34	5478.25	6891.29	7764.5	6678.96	7734.56	7656.63	7267.7	4741.36	4736.16	4504.31	5979.76	7048.54	6072.9							7189.53	6735	6533.29	6225.04	5826.98	5457.98	5353.63	8423.47	8587.7	6437.27	7322.3	7676.34	7178.03
Q14019;H3BT58	5	1	32.4238	6.91924e-10	7.86255e-10	3.50974	1	Sodium Butyrate	Nisin	16059.1	Coactosin-like protein OS=Homo sapiens OX=9606 GN=COTL1 PE=1 SV=3	892.541	907.732	859.089	736.521	631.548	508.884	583.079	1308.85	1102.78	1199.66	699.763	796.406	765.394	702.137	607.919	553.879	2174.84	1885.02	1989.22							951.472	907.732	795.019	672.826	706.859	534.918	569.815	1599.86	1219.7	1156.25	662.465	798.457	755.951
Q6ZU80;H0YJE3;H0YIZ9;H0YJD7;H0YJH2	14	2	71.3948	8.13338e-10	8.99243e-10	3.26812	1	Sodium Butyrate	Control	128643	Centrosomal protein of 128 kDa OS=Homo sapiens OX=9606 GN=CEP128 PE=1 SV=2	568.675	541.839	505.73	576.304	394.223	347.204	416.612	360.717	450.346	474.9	374.202	448.975	411.796	360.509	372.418	373.19	1239.35	1105.34	1270.23							606.223	541.839	468.013	526.464	441.233	364.966	407.135	440.917	498.092	457.714	354.257	450.131	406.715
P02795;P04732;P13640;P80297;Q8N339	1	1	8.4709	1.0869e-09	1.14785e-09	8.78183	1	Sodium Butyrate	Control	7182.72	Metallothionein-2 OS=Homo sapiens OX=9606 GN=MT2A PE=1 SV=1	5646.84	5442.05	5304.31	5005.17	4003.92	4578.73	4459.63	5023.08	5041.57	4306.37	2410.16	2663.41	2508.92	2759.55	2431.85	1274.95	18682	23589.9	14514.5							6019.67	5442.05	4908.72	4572.31	4481.37	4812.98	4358.18	6139.89	5576.08	4150.54	2281.7	2670.27	2477.97
Q9Y2X3;H7BZ72;F8WED0	17	5	120.314	1.09432e-09	1.14785e-09	2.05904	1	Nisin	Control	60091.5	Nucleolar protein 58 OS=Homo sapiens OX=9606 GN=NOP58 PE=1 SV=1	3702.13	3474.08	3512.99	3593.17	5741.31	6300.56	6282.4	3434.56	2890.14	3320.82	2832.55	3228.69	2900.18	3105.02	3052.68	2741.75	3559.56	3338.38	3590.91							3946.56	3474.08	3250.99	3282.43	6425.95	6622.88	6139.49	4198.19	3196.55	3200.64	2681.57	3237.01	2864.4
A0A0A0MRJ0;A0A0A0MRJ1;Q5VT25;H0Y5V1;H0Y7V8;H0Y6R0	15	1	77.185	1.16999e-09	1.17516e-09	6.18702	1	Vitamin D3	Control	195745	Non-specific serine/threonine protein kinase OS=Homo sapiens OX=9606 GN=CDC42BPA PE=1 SV=1	513.347	500.264	480.159	513.5	276.861	241.673	344.261	498.45	395.402	358.176	808.396	546.359	556.257	174.234	189.021	113.564	402.323	497.632	392.321							547.241	500.264	444.35	469.092	309.876	254.036	336.43	609.274	437.323	345.215	765.308	547.765	549.394
P50453	2	1	11.6804	1.17925e-09	1.17516e-09	38.7895	1	Nisin	Inosine	43031	Serpin B9 OS=Homo sapiens OX=9606 GN=SERPINB9 PE=1 SV=1	394.015	414.007	455.185	432.61	2086.82	2475.58	2533.4	42.469	35.6912	104.771	112.118	56.6343	85.239	40.2514	69.7685	114.698	58.5657	63.7142	101.818							420.03	414.007	421.238	395.197	2335.67	2602.22	2475.77	51.9113	39.4753	100.979	106.142	56.7801	84.1873
Q9UPV0;A0A1W2PQ68;E9PIM2;E9PR73	6	1	25.2262	1.20653e-09	1.17516e-09	5.31414	1	Vitamin D3	Control	164827	Centrosomal protein of 164 kDa OS=Homo sapiens OX=9606 GN=CEP164 PE=1 SV=3	7288.49	6945.55	6705.3	6384.47	2427.68	2830.52	3856	7866.42	8094.52	4472.29	12018.9	11476.4	11966.4	2962.86	2653.93	3045.89	5160.46	6226.7	4902.95							7769.72	6945.55	6205.23	5832.33	2717.18	2975.33	3768.28	9615.4	8952.71	4310.45	11378.3	11506	11818.8
O95782	24	4	157.378	1.41008e-09	1.34147e-09	1.5226	1	Sodium Butyrate	D3:D combination	108630	AP-2 complex subunit alpha-1 OS=Homo sapiens OX=9606 GN=AP2A1 PE=1 SV=3	3430.92	3204.12	3296.43	3299.03	3179.2	3547.1	3376.63	3523.78	3364.46	3304.84	3420.57	3437.68	3356.74	3415.28	3429.77	3312.04	4195.68	4114.3	4294.4							3657.45	3204.12	3050.59	3013.72	3558.32	3728.57	3299.82	4307.24	3721.16	3185.24	3238.26	3446.52	3315.33
P12429;D6RA82;D6RFG5;D6RCA8;D6RAZ8;D6RFJ9	17	3	107.37	1.49362e-09	1.36591e-09	1.47246	1	Nisin	Sodium Butyrate	36546.4	Annexin A3 OS=Homo sapiens OX=9606 GN=ANXA3 PE=1 SV=3	2697.19	2584.88	2698.45	2552.51	3144.1	3202.13	3157.79	2539.18	2494.53	2390.74	2583.63	2706.98	2789.72	2588.12	2654.41	2518.05	2191.86	2103.08	2159.59							2875.28	2584.88	2497.21	2331.76	3519.03	3365.95	3085.96	3103.74	2759.01	2304.22	2445.92	2713.95	2755.3
H0Y6R4	1	1	9.5874	1.50254e-09	1.36591e-09	1.77626	1	Inosine	Vitamin D3	35840.3	Rap guanine nucleotide exchange factor 1 (Fragment) OS=Homo sapiens OX=9606 GN=RAPGEF1 PE=1 SV=1	3411.28	3107.25	3430.29	3187.33	3631.58	3471.54	4075.08	4407.54	4288.18	4270.97	3046.18	3238.67	3371.91	3024.15	3363.23	2965.04	4079.42	3984	4046.83							3636.51	3107.25	3174.46	2911.69	4064.63	3649.14	3982.38	5387.5	4742.82	4116.42	2883.81	3247	3330.31
Q9BS40;H7C5A4	11	6	106.854	2.27304e-09	2.02142e-09	1.45108	1	Nisin	Sodium Butyrate	25864.3	Latexin OS=Homo sapiens OX=9606 GN=LXN PE=1 SV=2	38284.8	40547.1	41702.9	41159.3	43278.4	48184.5	44932.8	32465.4	32003.4	33085.5	41357.7	41999.7	40367.8	40765.5	39150.8	42211.3	30063.4	32840.6	31092							40812.6	40547.1	38592.7	37599.8	48439.3	50649.6	43910.7	39683.6	35396.4	31888.2	39153.3	42107.8	39869.8
Q96QK1;A0A3B3ITD4;I3L4S0;A0A1W2PP10	22	3	126.31	2.56884e-09	2.23587e-09	2.65708	1	D3:D combination	Control	92505.6	Vacuolar protein sorting-associated protein 35 OS=Homo sapiens OX=9606 GN=VPS35 PE=1 SV=2	631.291	668.749	623.375	605.224	543.679	407.997	518.177	569.916	549.054	572.519	1208.79	821.471	817.293	470.851	434.217	423.134	657.38	707.735	678.993							672.972	668.749	576.884	552.883	608.511	428.869	506.39	696.629	607.266	551.801	1144.36	823.586	807.21
B4E3L3;Q96RU2;H0YFX3;F5GZ74;H0YG96	7	1	32.0435	2.90469e-09	2.47551e-09	45.016	1	Control	Sodium Butyrate	106901	Ubiquitin carboxyl-terminal hydrolase OS=Homo sapiens OX=9606 GN=USP28 PE=1 SV=1	406.102	415.668	394.647	536.97	532.115	857.898	645.491	516.175	475.138	479.107	484.952	480.804	519.986	799.726	751.137	825.566	28.9207	11.9123	11.9578							432.915	415.668	365.214	490.531	595.568	901.787	630.808	630.939	525.513	461.77	459.104	482.042	513.57
P10620;F5H6X2;F5H7F6;F5H760;F5GX73;F5H613	5	4	46.7371	3.03989e-09	2.53787e-09	1.49478	1	Vitamin D3	Control	17655.7	Microsomal glutathione S-transferase 1 OS=Homo sapiens OX=9606 GN=MGST1 PE=1 SV=1	15197.8	15211.6	15812	16183.1	13397.3	13804.5	14310	13943.9	14419.6	15656.8	17058.5	16920.2	16815.6	14141.9	13222.7	12736	13368.3	14520.3	13756.2							16201.2	15211.6	14632.8	14783.5	14994.9	14510.8	13984.5	17044.1	15948.4	15090.2	16149.3	16963.7	16608.1
O43776;K7EQ35;K7EIU7;K7EJ19;K7EPK2;K7EMQ6	14	5	89.92	3.44321e-09	2.79418e-09	1.43913	1	Nisin	Inosine	63798.4	Asparagine--tRNA ligase_ cytoplasmic OS=Homo sapiens OX=9606 GN=NARS1 PE=1 SV=1	5677.04	5433.56	5549.77	5479.67	7737.75	7605.26	6830.02	5235.79	5097.2	5074.24	5207.19	5213.53	5105.72	5185.7	5408.47	5209.77	5159.28	5319.69	5159.65							6051.87	5433.56	5135.88	5005.78	8660.46	7994.34	6674.65	6399.89	5637.61	4890.62	4929.64	5226.95	5042.73
Q8N884;A0A7P0TBQ3	4	2	18.6497	3.53912e-09	2.79418e-09	8.12757	1	Nisin	Inosine	59498.9	Cyclic GMP-AMP synthase OS=Homo sapiens OX=9606 GN=CGAS PE=1 SV=2	596.05	584.678	525	515.906	3074.53	2233.91	1877.94	247.837	277.364	358.996	339.387	265.996	309.811	337.663	286.72	333.96	348.017	299.596	366.355							635.405	584.678	485.846	471.289	3441.16	2348.2	1835.22	302.94	306.77	346.005	321.297	266.681	305.989
Q9Y2V2	2	1	16.5363	3.61234e-09	2.79418e-09	2.21892	1	Sodium Butyrate	Vitamin D3	16120.2	Calcium-regulated heat-stable protein 1 OS=Homo sapiens OX=9606 GN=CARHSP1 PE=1 SV=2	973.995	812.471	1038.77	872.089	740.861	769.479	777.448	967.363	1025.96	917.794	696.413	793.523	784.773	746.216	825.068	791.841	1213.79	1346.39	1447.07							1038.3	812.471	961.301	796.669	829.207	808.845	759.763	1182.44	1134.74	884.581	659.293	795.566	775.091
P15559;H3BNV2;B4DLR8;H3BRK3	7	5	51.428	3.62012e-09	2.79418e-09	1.5387	1	Nisin	Sodium Butyrate	30924.7	NAD(P)H dehydrogenase [quinone] 1 OS=Homo sapiens OX=9606 GN=NQO1 PE=1 SV=1	8325.06	8845.51	9004.82	8972.48	9817.79	10276.6	9555.74	9921.14	10036.8	9610.11	8220.63	8254.02	8921.83	8556.98	8758.78	8564.46	6211.06	6270.71	6787.8							8874.72	8845.51	8333.25	8196.52	10988.5	10802.3	9338.37	12127	11100.9	9262.34	7782.46	8275.27	8811.75
P31350;A0A286YFD6;A0A7P0SBL1;A0A2R8Y837	11	2	66.713	3.71728e-09	2.79966e-09	3.32417	1	Inosine	D3:D combination	45162.9	Ribonucleoside-diphosphate reductase subunit M2 OS=Homo sapiens OX=9606 GN=RRM2 PE=1 SV=1	374.988	369.17	390.505	398.901	278.643	294.21	309.074	810.124	885.451	773.18	297.71	242.31	271.151	336.756	346.129	364.41	303.658	297.431	283.581							399.747	369.17	361.381	364.404	311.87	309.261	302.044	990.243	979.327	745.2	281.842	242.934	267.805
P00403	3	3	27.6998	3.76409e-09	2.79966e-09	2.0213	1	Vitamin D3	Control	25736.2	Cytochrome c oxidase subunit 2 OS=Homo sapiens OX=9606 GN=MT-CO2 PE=1 SV=1	6862.07	6556.81	6567.66	6788.72	4970.58	4714.25	5044.17	7129.72	7242.31	6924.36	8999.76	6836.49	7753.19	4550.57	4773.54	4225.61	6170.56	6657.93	6030.35							7315.14	6556.81	6077.85	6201.62	5563.31	4955.43	4929.43	8714.91	8010.14	6673.79	8520.07	6854.09	7657.53
A0A494C1M4;Q3SY69	5	1	21.1948	4.9737e-09	3.58324e-09	38.1002	1	Nisin	Inosine	103649	10-formyltetrahydrofolate dehydrogenase OS=Homo sapiens OX=9606 GN=ALDH1L2 PE=1 SV=1	152.253	78.208	143.03	73.9509	1091.33	1087.55	813.802	20.5212	38.3679	19.6586	31.3477	49.3079	36.5376	20.2426	34.147	42.7544	19.291	26.8792	60.0538							162.306	78.208	132.363	67.5555	1221.47	1143.19	795.29	25.0838	42.4358	18.9472	29.6768	49.4348	36.0868
Q9ULZ3;H3BP42	5	3	31.0028	5.02056e-09	3.58324e-09	1.50683	1	Nisin	Sodium Butyrate	21683.9	Apoptosis-associated speck-like protein containing a CARD OS=Homo sapiens OX=9606 GN=PYCARD PE=1 SV=2	1607.83	1757.54	1806.42	1699.51	2204.95	2185.43	2274.42	1758.78	1568.02	1649.22	1859	1936.89	1864.2	2056.01	2141.87	2158.71	1484.46	1451.75	1486.86							1713.99	1757.54	1671.7	1552.53	2467.88	2297.24	2222.68	2149.83	1734.27	1589.54	1759.92	1941.87	1841.2
P35241;A0A2R8Y5S7;A0A2R8Y7M3;E9PNV3;E9PQ82;A0A2R8Y5P0;A0A2R8Y4H6;E9PKN5	24	9	213.751	5.08038e-09	3.58324e-09	1.30459	1	Docetaxel	Sodium Butyrate	68678.1	Radixin OS=Homo sapiens OX=9606 GN=RDX PE=1 SV=1	18615.6	19092.6	19325	18977	19631.5	19835.6	19117.9	19854.6	19061	19369.2	19377.3	20800.8	20272.3	19602	20003.7	20602.1	15716.1	15341.1	15279.4							19844.7	19092.6	17883.7	17335.8	21972.5	20850.4	18683	24269	21081.9	18668.3	18344.5	20854.3	20022.2
P18031;B4DSN5	12	5	85.9704	6.34928e-09	4.25874e-09	1.49183	1	Sodium Butyrate	Docetaxel	50537.2	Tyrosine-protein phosphatase non-receptor type 1 OS=Homo sapiens OX=9606 GN=PTPN1 PE=1 SV=1	7754.77	7731.34	8306.82	8184.62	7605.35	8360.32	7709.85	7344.37	7581.78	7804.14	6885.3	7029.79	7094.35	7115.11	7322.78	7395.9	9836.55	10947.4	10558.5							8266.78	7731.34	7687.31	7476.8	8512.27	8788.02	7534.47	8977.28	8385.61	7521.73	6518.31	7047.89	7006.82
J3KTA4;P17844;A0A0G2JLI4;A0A7I2V2S0;A0A7I2V507;A0A7I2V5F5;J3KRZ1;J3QSF1;J3QRQ7;J3KTQ4;J3QR02;X6RLV5;J3QRN5	30	9	269.432	6.35862e-09	4.25874e-09	1.27333	1	Docetaxel	Inosine	69600.5	DEAD box protein 5 OS=Homo sapiens OX=9606 GN=DDX5 PE=1 SV=1	16161.6	16568.8	17481.1	16895.1	17296	18496.7	17731.7	14460.8	14510.2	15035.1	18773.6	18629.2	18631.6	17492.7	17536.9	18401.7	14267.8	15241.9	14753.9							17228.7	16568.8	16177.4	15434	19358.5	19442.9	17328.3	17675.9	16048.6	14491	17772.9	18677.1	18401.7
O60313;A0A2R8YDM2;C9JMB8;E5KLJ9;A0A2R8YE78;A0A2R8Y3X5;A0A2R8YFD1;A0A2R8YGE5;A0A2R8YD53;H7C141;A0A2R8Y4G4;A0A2R8Y4Q3;A0A2R8YE54;H7C3G2	31	2	156.763	6.38839e-09	4.25874e-09	2.09125	1	D3:D combination	Control	112201	Dynamin-like 120 kDa protein_ mitochondrial OS=Homo sapiens OX=9606 GN=OPA1 PE=1 SV=3	4574.33	4485.02	4428.03	4147.9	3255.49	3257.37	3099.64	4333.89	4351.27	3637.28	5811.76	5106.9	4197.89	2861.72	2833.67	2747.37	3861.8	4142.3	3531.3							4876.35	4485.02	4097.8	3789.18	3643.71	3424.02	3029.13	5297.47	4812.59	3505.65	5501.99	5120.05	4146.1
H7C022	3	1	16.7802	6.51461e-09	4.25874e-09	1.95588	1	Vitamin D3	Control	61230.5	Cytoplasmic dynein 2 intermediate chain 1 (Fragment) OS=Homo sapiens OX=9606 GN=DYNC2I1 PE=1 SV=1	27763.1	27776	29050.2	27785.7	22356.6	22307.6	24535.9	28552.9	27824.1	24718.4	36858.9	29311.2	29072	20246	18722.4	18733.4	23375	26953.6	25256							29596.1	27776	26883.7	25382.7	25022.5	23448.8	23977.8	34901.2	30774	23823.9	34894.3	29386.7	28713.3
Q6UWQ7	1	1	4.6979	6.55864e-09	4.25874e-09	7.07036	1	Vitamin D3	Control	13989.8	Insulin growth factor-like family member 2 OS=Homo sapiens OX=9606 GN=IGFL2 PE=1 SV=1	973.858	979.602	1022.51	960.858	283.852	295.24	580.364	1307.77	1637.69	1099.58	1976.04	1889.25	1270.82	375.03	416.145	276.285	1055.1	1054.36	911.181							1038.16	979.602	946.249	877.761	317.7	310.345	567.162	1598.53	1811.32	1059.79	1870.71	1894.11	1255.14
H3BND4;Q6P996;Q86XE2;Q6P474;Q6XYB5;J3KNK7	11	2	59.6786	6.89433e-09	4.40676e-09	2.57929	1	Nisin	D3:D combination	89788.9	Pyridoxal-dependent decarboxylase domain-containing protein 1 OS=Homo sapiens OX=9606 GN=PDXDC1 PE=1 SV=1	564.608	625.49	591.718	585.462	915.633	880.841	1063.86	739.117	666.886	682.832	363.976	460.637	314.401	626.636	685.662	632.272	572.846	516.415	550.989							601.886	625.49	547.588	534.83	1024.82	925.904	1039.66	903.449	737.589	658.122	344.576	461.823	310.522
O60318	5	1	25.7122	7.37379e-09	4.64071e-09	3.7329	1	Sodium Butyrate	Vitamin D3	220800	Germinal-center associated nuclear protein OS=Homo sapiens OX=9606 GN=MCM3AP PE=1 SV=2	305.419	340.836	244.138	344.436	282.379	244.29	314.648	416.866	326.262	415.143	236.655	220.2	271.378	259.231	247.29	261.649	657.107	656.107	749.799							325.584	340.836	225.93	314.649	316.052	256.787	307.491	509.551	360.852	400.12	224.041	220.767	268.03
Q15155;A0A087X117;A0A0G2JN29;A0A087WW46;A0A0G2JP90;A0A7I2V2Z5;A0A7I2V4T6;J3KN36;P69849;Q5JPE7;A0A7I2V6B0;A0A7I2V3P4;A0A7I2V4D7;A0A7I2V686;A0A087WTD5;A0A7I2V2V8;H3BPS9;H3BUC9;H3BTW1;I3L0Q6	28	4	177.505	1.09338e-08	6.73442e-09	2.59688	1	Sodium Butyrate	D3:D combination	135294	Nodal modulator 1 OS=Homo sapiens OX=9606 GN=NOMO1 PE=1 SV=5	555.08	548.908	615.923	594.778	498.779	478.198	549.649	590.263	574.713	528.803	531.848	618.556	537.211	534.276	642.378	590.761	993.773	1082.95	963.442							591.73	548.908	569.988	543.341	558.258	502.662	537.146	721.499	635.645	509.667	503.5	620.148	530.583
P08243;F8WEJ5;C9J057;C9JM09;C9JT45;C9JLN6	22	4	146.126	1.10298e-08	6.73442e-09	1.76063	1	Vitamin D3	Control	64940.3	Asparagine synthetase [glutamine-hydrolyzing] OS=Homo sapiens OX=9606 GN=ASNS PE=1 SV=4	2036.88	1908.7	1922.55	1890.73	1771.5	1852.16	1774.49	2418.33	2279.3	2188.06	1480.56	1433.43	1690.79	1436.44	1411.12	1409.8	1651.67	1738.59	1599.35							2171.36	1908.7	1779.16	1727.21	1982.75	1946.91	1734.13	2956.01	2520.95	2108.88	1401.65	1437.12	1669.93
P61313;A0A2R8YEM3;E7ENU7;E7EQV9;E7ERA2;A0A2R8Y738;E7EX53	6	4	64.0219	1.13521e-08	6.81859e-09	1.46644	1	Vitamin D3	Nisin	24260.2	60S ribosomal protein L15 OS=Homo sapiens OX=9606 GN=RPL15 PE=1 SV=2	19429	20250.7	20393.7	20033.2	16588.3	15991.6	17244.6	19205	18333.9	19563	22817.6	21054.5	20379.3	20120.8	20238.9	19061.9	18705	20015.6	20120.2							20711.8	20250.7	18872.8	18300.7	18566.4	16809.7	16852.4	23475	20277.6	18855.1	21601.4	21108.7	20127.8
I3L4C2;Q9UQB8;I3L2M4;I3L125;I3L1C8;I3L327;I3L0M4;I3L113;I3L2J6;I3L3J7;I3L526;B4DWA1;I3L3C5	5	1	32.0121	1.1501e-08	6.81859e-09	2.31153	1	Sodium Butyrate	Vitamin D3	61609.5	Brain-specific angiogenesis inhibitor 1-associated protein 2 OS=Homo sapiens OX=9606 GN=BAIAP2 PE=1 SV=1	825.161	640.108	703.144	727.618	661.053	510.214	640.751	1044.19	929.111	938.657	700.824	640.888	758.194	709.089	722.967	724.202	1325.7	1410.79	1371.47							879.643	640.108	650.704	664.693	739.882	536.316	626.175	1276.35	1027.62	904.69	663.469	642.538	748.84
Q9Y6J0;A0A087WWW8;C9J068;C9JT60	9	2	36.5418	1.23007e-08	7.18852e-09	1.73583	1	Vitamin D3	Control	248862	Calcineurin-binding protein cabin-1 OS=Homo sapiens OX=9606 GN=CABIN1 PE=1 SV=1	1103.91	1188.48	1146.38	1154.21	831.32	829.713	945.108	1130.95	1143.97	1080.88	1240.72	1134.99	1165.09	792.265	794.569	845.763	995.29	1100.73	1012.55							1176.79	1188.48	1060.88	1054.39	930.453	872.16	923.61	1382.4	1265.25	1041.77	1174.58	1137.91	1150.71
Q14444;G3V153;E9PLA9	17	5	111.902	1.43392e-08	8.26177e-09	1.44269	1	Nisin	Sodium Butyrate	78537.4	Caprin-1 OS=Homo sapiens OX=9606 GN=CAPRIN1 PE=1 SV=2	7634.72	7401.76	7632.95	7867.38	8402.99	9421.31	8629.3	8173.38	7331.26	7825.87	7317.28	7782.65	7545.82	8523.33	8465.07	8917.21	6017.77	6268.6	6049.88							8138.81	7401.76	7063.7	7187	9405.03	9903.29	8433	9990.62	8108.53	7542.68	6927.27	7802.69	7452.72
P04899;P09471;A0A087WTB6;A0A087WZE5;A0A1W2PQK2;A0A1W2PRE1;A0A1W2PRJ7;A0A1W2PS82;A0A1W2PP38;A0A6Q8PGR1;A2A2R6;H3BTM2;Q5JWD1	20	1	145.425	1.99015e-08	1.13073e-08	1.66064	1	Sodium Butyrate	Docetaxel	41021.3	Guanine nucleotide-binding protein G(i) subunit alpha-2 OS=Homo sapiens OX=9606 GN=GNAI2 PE=1 SV=3	8433.31	8235.86	9188.52	8663.08	8525.79	9435.28	7980.46	9116.19	8868.63	9227.62	6476.22	7423.31	7259.95	7373.09	7612.11	7706.97	10841.5	12486.1	11810.8							8990.12	8235.86	8503.25	7913.89	9542.48	9917.97	7798.93	11143	9808.89	8893.69	6131.04	7442.42	7170.38
O95817;C9JFK9	14	1	75.5677	2.02634e-08	1.13553e-08	1.66846	1	Vitamin D3	Sodium Butyrate	61765.9	BAG family molecular chaperone regulator 3 OS=Homo sapiens OX=9606 GN=BAG3 PE=1 SV=3	3747.02	3822.15	3739.95	4059.39	3731.61	4088.17	3688.99	3217.68	3194.24	3576.53	4552.53	4572.48	4139.73	4447.95	4289.16	4384.95	2611.08	2942.14	2712.43							3994.42	3822.15	3461.03	3708.32	4176.59	4297.32	3605.07	3933.08	3532.9	3447.11	4309.88	4584.25	4088.65
Q96C90	3	1	19.878	2.06459e-08	1.14133e-08	1.66658	1	Nisin	Docetaxel	16025	Protein phosphatase 1 regulatory subunit 14B OS=Homo sapiens OX=9606 GN=PPP1R14B PE=1 SV=3	5613.33	5859.55	5367.12	5702.76	6422.78	6870.04	6281.12	6415.31	5768.82	5857.23	4191.63	3832.38	3720.97	6899.93	5860.92	6372.32	4687.23	4366.02	4337.99							5983.95	5859.55	4966.85	5209.57	7188.68	7221.51	6138.24	7841.67	6380.44	5645.27	3968.21	3842.25	3675.06
A0A804HKX1;Q7Z6G8;F8VR14;F8VVQ4;H0YI72;R4GN78	6	1	31.0835	2.17899e-08	1.18851e-08	5.8891	1	D3:D combination	Control	143503	Ankyrin repeat and sterile alpha motif domain-containing protein 1B OS=Homo sapiens OX=9606 GN=ANKS1B PE=1 SV=1	656.933	685.239	662.09	615.303	372.029	273.909	477.012	573.213	622.451	431.189	983.983	1005.4	931.249	330.414	269.41	192.464	610.185	695.017	600.87							700.307	685.239	612.712	562.091	416.393	287.921	466.162	700.659	688.444	415.585	931.536	1007.99	919.76
Q13907;C9JD53	13	3	94.3722	2.28964e-08	1.23243e-08	1.93823	1	Sodium Butyrate	Vitamin D3	26661.4	Isopentenyl-diphosphate Delta-isomerase 1 OS=Homo sapiens OX=9606 GN=IDI1 PE=1 SV=2	5449.72	5235.85	5116.13	5274.22	4848.88	4626.16	4342.16	8477.2	6772.15	6493.81	4936.02	4879.58	5721.53	4719.42	5033.01	5068.75	7924.08	7878.69	6961.58							5809.54	5235.85	4734.58	4818.1	5427.09	4862.83	4243.38	10362	7490.14	6258.81	4672.93	4892.14	5650.94
P25685;M0QXK0;A0A7I2V3K7;M0R080	9	1	55.1456	2.49959e-08	1.32796e-08	1.62668	1	Sodium Butyrate	Nisin	38215.3	DnaJ homolog subfamily B member 1 OS=Homo sapiens OX=9606 GN=DNAJB1 PE=1 SV=4	4162.41	4317.82	4556.44	4409.79	3543.92	3917.56	3955.35	3781.1	4104.24	4230.26	3979.4	3967.57	3897.23	3708.34	3884.84	3958.17	6119.98	6206.97	6244.61							4437.23	4317.82	4216.63	4028.42	3966.52	4117.97	3865.38	4621.77	4539.38	4077.18	3767.29	3977.78	3849.15
Q14258;A0A3B3IUA7;I3L2W4	16	6	97.9892	2.90863e-08	1.52546e-08	1.40797	1	Inosine	Vitamin D3	72627.3	E3 ubiquitin/ISG15 ligase TRIM25 OS=Homo sapiens OX=9606 GN=TRIM25 PE=1 SV=2	2751.97	2676.49	2823.11	2732.89	2723.28	2724.76	2871.8	3101.88	3417.79	3130.76	2478.63	2674.93	2676.53	2560.17	2655.85	2534.12	2508	2624.3	2465.16							2933.67	2676.49	2612.56	2496.55	3048.03	2864.16	2806.48	3791.54	3780.15	3017.47	2346.52	2681.82	2643.51
O75970;F5H1U9;H0YGQ3;H0YH70;H0YF96	27	2	148.074	3.13635e-08	1.62407e-08	3.30861	1	Vitamin D3	Nisin	222930	Multiple PDZ domain protein OS=Homo sapiens OX=9606 GN=MPDZ PE=1 SV=2	22203.7	23211.7	24240.2	21725.4	10265.4	11444.7	16465.3	30975.1	30773.9	23846.5	37689.7	33672.6	29291.8	13871.5	13381.2	13544.7	22872.8	21332.9	18947.5							23669.7	23211.7	22432.4	19846.5	11489.5	12030.1	16090.7	37862	34036.6	22983.5	35680.8	33759.3	28930.4
P09758	7	2	38.5825	3.58057e-08	1.83092e-08	2.61943	1	Nisin	Sodium Butyrate	36393.8	Tumor-associated calcium signal transducer 2 OS=Homo sapiens OX=9606 GN=TACSTD2 PE=1 SV=3	1583.94	1667.1	1890.91	1765.73	2747.82	3004.59	2444.62	1858.39	2008.58	1884.33	1603.6	1634.38	1882.19	1721.43	1773.8	1768.61	968.429	970.737	1190.15							1688.52	1667.1	1749.89	1613.03	3075.49	3158.3	2389.01	2271.58	2221.53	1816.14	1518.12	1638.59	1858.97
P21796;C9JI87	15	4	100.149	5.07568e-08	2.56189e-08	2.27618	1	Vitamin D3	Control	30886.7	Voltage-dependent anion-selective channel protein 1 OS=Homo sapiens OX=9606 GN=VDAC1 PE=1 SV=2	7867.47	8145.53	8450.95	8221.81	7332.5	6869	7134.24	6919.25	7138.97	7378.98	9132.75	6985.42	6748.25	5680.03	5990.23	5506.65	7101.85	8299.03	6287.79							8386.92	8145.53	7820.68	7510.78	8206.89	7220.41	6971.95	8457.65	7895.85	7111.95	8645.97	7003.41	6664.99
P67936;A0A2R8Y5V9;A0A2R8YE05;K7ENT6;A0A2R8YH90;A0A2R8YGX3;A0A2R8YHD2;A0A5F9UN72;A0A2R8YEU4;K7EPB9;A0A590UJB9;A0A590UK79;A0A2R8Y6A3;A0A494C034	20	4	200.441	5.13531e-08	2.56189e-08	1.29614	1	Nisin	Sodium Butyrate	28635.9	Tropomyosin alpha-4 chain OS=Homo sapiens OX=9606 GN=TPM4 PE=1 SV=3	37868.2	40511.3	41360.4	40953.4	45913.8	42938.9	43929.3	37777.6	37711.7	36765.1	39867.9	42268.3	42186.8	41709.5	41559.4	41973.2	33908.8	34313.2	34222.1							40368.5	40511.3	38275.8	37411.7	51389	45135.6	42930	46176.9	41710	35434.7	37742.9	42377.1	41666.3
Q9HCM1	12	2	50.4469	5.81205e-08	2.86457e-08	2.38956	1	D3:D combination	Control	196682	Retroelement silencing factor 1 OS=Homo sapiens OX=9606 GN=RESF1 PE=1 SV=3	2429.4	2356.78	2412.01	2605.59	2702.48	2412.53	2625.31	2383.91	2194.34	2149.77	3180.19	2504.05	2298.05	1682.74	1457.89	1391.86	2037.73	2129.08	1985.14							2589.8	2356.78	2232.12	2380.25	3024.75	2535.95	2565.59	2913.94	2426.98	2071.98	3010.68	2510.5	2269.69
F2Z388;P42766	2	1	14.1406	6.56749e-08	3.19836e-08	1.31181	1	Control	Inosine	10815.8	60S ribosomal protein L35 OS=Homo sapiens OX=9606 GN=RPL35 PE=1 SV=1	16427	17194.2	16290.6	17008	16531.5	17579.8	16462.1	14097.3	14685.3	14644.9	15458.7	14933.7	15330.1	18761.1	18390	19817.6	16086.9	15671.7	16790.9							17511.6	17194.2	15075.7	15537.1	18502.9	18479.1	16087.6	17231.7	16242.3	14114.9	14634.8	14972.1	15141
A0A075B6H4;Q9H8E8;A0A7I2V3N1;A0A7I2V574;A0A7I2V456	10	2	42.2495	6.76421e-08	3.25541e-08	1.78421	1	Vitamin D3	Control	89514.3	Cysteine-rich protein 2-binding protein OS=Homo sapiens OX=9606 GN=KAT14 PE=1 SV=1	7231.54	7058.58	7241.05	7255.7	6040.11	5892.36	6387.79	7226.81	7136.02	6947.07	9776.16	7606.58	7156.82	5569.56	5216.57	5518.33	5937.72	6560.49	6156.53							7709.01	7058.58	6701.02	6628.21	6760.38	6193.81	6242.49	8833.59	7892.59	6695.67	9255.08	7626.16	7068.52
P11388;J3KTB7	37	4	220.415	7.16057e-08	3.40609e-08	1.53366	1	Docetaxel	Vitamin D3	175127	DNA topoisomerase 2-alpha OS=Homo sapiens OX=9606 GN=TOP2A PE=1 SV=3	2248.89	2201.88	2218.94	2259.16	2116.8	2210.3	2030.08	2367.45	2197.33	2320.79	2580.27	2905.02	2850.37	2253.55	2305.27	2227.38	2048.39	2084.53	2007.64							2397.37	2201.88	2053.45	2063.78	2369.23	2323.37	1983.9	2893.81	2430.29	2236.8	2442.74	2912.5	2815.2
P04083;Q5T3N1;Q5T3N0	5	1	26.8495	7.28755e-08	3.42665e-08	1.76371	1	Sodium Butyrate	Docetaxel	38942.4	Annexin A1 OS=Homo sapiens OX=9606 GN=ANXA1 PE=1 SV=2	2861.25	2531.4	2322.32	2656.76	2947.63	2535.54	2774.23	2920.73	2682.65	2570.06	2196.91	2363.18	2367.86	2798.13	2833.42	2699.75	4069.9	4282.04	3866.92							3050.17	2531.4	2149.12	2427	3299.13	2665.26	2711.12	3570.11	2967.07	2477.06	2079.81	2369.26	2338.64
A0A7P0Z4C3;A0A804CDA6;E7EX90;Q14203;Q6AWB1;E7EWF7;C9JJD0;C9JKG6;E9PCY0	26	4	131.139	7.60813e-08	3.53674e-08	1.60771	1	Vitamin D3	Control	140506	Dynactin subunit 1 OS=Homo sapiens OX=9606 GN=DCTN1 PE=1 SV=1	863.346	949.185	974.892	981.044	1027.49	1022.77	1057.95	1079.83	972.191	923.089	1154.63	1178.27	1020.36	794.419	761.042	744.124	990.638	953.537	941.068							920.349	949.185	902.185	896.201	1150.01	1075.09	1033.88	1319.91	1075.26	889.685	1093.09	1181.3	1007.77
Q9Y4L1;A0A494C039;A0A087X054;A0A087WWI4;E9PJ21;K7EQK2;J3KTF1;J3QL06;J3QLE9;J3QQH7;Q9BST8;A0A087WW13;A0A087X214	41	11	296.159	7.92931e-08	3.64463e-08	1.26	1	Inosine	Docetaxel	111564	Hypoxia up-regulated protein 1 OS=Homo sapiens OX=9606 GN=HYOU1 PE=1 SV=1	6919.57	6556.14	6801.19	6852.26	6073.04	6276.93	6140.72	7745.6	7395.67	7554.5	5856.54	6085.13	6070.91	6081.23	6256.82	6362.08	7221.16	6934.47	7394.96							7376.44	6556.14	6293.97	6259.66	6797.24	6598.05	6001.03	9467.72	8179.77	7281.12	5544.39	6100.79	5996
O75363;G3XAF7;H0Y542;H7C1E7	3	3	16.0044	9.24872e-08	4.18113e-08	2.30817	1	Nisin	Sodium Butyrate	61994.1	Breast carcinoma-amplified sequence 1 OS=Homo sapiens OX=9606 GN=BCAS1 PE=1 SV=2	541.088	581.169	606.347	584.603	956.467	1078.23	1000.3	460.852	451.465	543.318	481.382	631.832	567.507	679.017	605.19	553.13	423.65	396.906	494.338							576.813	581.169	561.127	534.045	1070.52	1133.39	977.55	563.316	499.33	523.657	455.724	633.458	560.505
P29966	5	2	28.966	9.30096e-08	4.18113e-08	2.07822	1	Nisin	Docetaxel	31725.8	Myristoylated alanine-rich C-kinase substrate OS=Homo sapiens OX=9606 GN=MARCKS PE=1 SV=4	1136.63	1237.66	1140.24	1081.54	2100.72	1670	1734.13	904.267	989.811	1064.02	815.982	904.816	928.024	1010.15	1064.77	1120.65	1055.34	980.529	1024.72							1211.68	1237.66	1055.2	988.004	2351.23	1755.43	1694.68	1105.32	1094.75	1025.51	772.49	907.146	916.574
B7Z3R9;B7Z4T2;E9PDB7;Q8TE99	2	1	8.0283	9.48567e-08	4.21782e-08	3.52929	1	Nisin	Sodium Butyrate	53939.8	2-phosphoxylose phosphatase 1 OS=Homo sapiens OX=9606 GN=PXYLP1 PE=1 SV=1	261.743	400.142	291.826	336.887	595.769	541.182	568.564	134.389	189.697	169.162	393.092	352.507	417.91	558.064	477.69	550.907	171.124	106.656	205.466							279.025	400.142	270.062	307.752	666.814	568.868	555.63	164.269	209.809	163.041	372.14	353.414	412.754
Q9BV40;B8ZZT4;C9JXZ5	3	1	20.1283	9.60822e-08	4.22637e-08	1.61134	1	Nisin	Sodium Butyrate	11495.3	Vesicle-associated membrane protein 8 OS=Homo sapiens OX=9606 GN=VAMP8 PE=1 SV=1	1732.16	2135.77	1924.53	2076.01	2478.53	2433.7	2209.42	1727.94	1754.02	1733.4	1997.53	1804.03	1837.07	2075.34	1872.39	1981.88	1458.97	1475.47	1485.26							1846.52	2135.77	1781	1896.47	2774.09	2558.2	2159.16	2112.13	1939.98	1670.67	1891.06	1808.67	1814.41
P78344;D3DQV9;H0Y3P2;H0YCH5;H0YD77;H0YEC5;H0YCF8;H0YD99;H0YDC0;H0YEN8	18	1	102.905	9.92867e-08	4.32086e-08	1.82449	1	D3:D combination	Sodium Butyrate	102875	Eukaryotic translation initiation factor 4 gamma 2 OS=Homo sapiens OX=9606 GN=EIF4G2 PE=1 SV=1	1010.26	1057.22	1043.24	957.056	1032.85	1062.8	1057.17	879.986	903.009	912.936	1106.1	1117.95	1131.74	986.007	1014.19	1144.43	695.218	641.335	571.723							1076.96	1057.22	965.44	874.288	1156.02	1117.17	1033.13	1075.64	998.746	879.899	1047.15	1120.83	1117.78
O15534;J3KTM2;J3KRL7;J3QSH9	7	1	28.7734	1.16322e-07	5.00896e-08	14.6971	1	D3:D combination	Control	137752	Period circadian protein homolog 1 OS=Homo sapiens OX=9606 GN=PER1 PE=1 SV=2	735.384	697.992	565.693	585.407	354.186	289.331	403.527	116.263	253.106	154.748	737.649	1079.72	669.827	79.843	77.975	324.779	322.291	273.847	412.287							783.938	697.992	523.505	534.78	396.422	304.133	394.348	142.113	279.941	149.148	698.332	1082.5	661.563
H3BM67;H3BUN4;H3BUP2;O60936;H3BQJ5;J3QLT7	2	1	10.7223	1.20382e-07	5.12976e-08	2.05619	1	Nisin	Sodium Butyrate	15152.8	Nucleolar protein 3 (Fragment) OS=Homo sapiens OX=9606 GN=NOL3 PE=1 SV=8	1049.84	1047.38	1103.63	1086.16	1355.68	1831.34	1321.98	1416.74	1247.6	1370.74	868.11	1001.04	932.179	1288.39	1319.02	1251.12	719.869	766.787	706.239							1119.16	1047.38	1021.32	992.224	1517.35	1925.03	1291.91	1731.73	1379.87	1321.14	821.839	1003.62	920.677
P16401	6	2	37.1058	1.34866e-07	5.68772e-08	1.51897	1	Vitamin D3	Nisin	22580.2	Histone H1.5 OS=Homo sapiens OX=9606 GN=H1-5 PE=1 SV=3	30925.8	31854.1	31584.5	32663.7	26725.6	25415.4	25227.1	24009.6	26647.1	28599.1	34621.2	31097.1	28873	27773.3	25641.5	25900.1	30684.3	34833.1	32297.4							32967.7	31854.1	29229	29838.9	29912.6	26715.6	24653.3	29347.7	29472.3	27564.2	32775.9	31177.1	28516.7
Q8NFR3	1	1	7.2979	1.5705e-07	6.52998e-08	1.91408	1	Control	Sodium Butyrate	9368.97	Serine palmitoyltransferase small subunit B OS=Homo sapiens OX=9606 GN=SPTSSB PE=1 SV=1	5241.28	4417.1	4495.48	5136.08	5008.33	5488.35	4806.58	3665.89	3862.85	4176.42	6614.24	5636.27	5511.8	6181.65	6433.43	6889.63	2991.1	3554.56	3644.45							5587.34	4417.1	4160.21	4691.9	5605.56	5769.13	4697.24	4480.96	4272.4	4025.29	6261.7	5650.78	5443.8
Q96J65;B4DYN2;E9PHY2;A0A3B3ITL4	21	2	121.794	1.60812e-07	6.52998e-08	1.76368	1	Nisin	Vitamin D3	153723	ATP-binding cassette sub-family C member 12 OS=Homo sapiens OX=9606 GN=ABCC12 PE=1 SV=2	1591.17	1493.99	1695.97	1551.35	2038.05	2205.91	1862.77	1593.56	1670.73	1693.82	1433.96	1417.87	1500.6	1530.17	1617.2	1606.61	1531.48	1783.92	1387.79							1696.22	1493.99	1569.48	1417.19	2281.09	2318.76	1820.4	1947.87	1847.87	1632.53	1357.53	1421.52	1482.09
P42167;G5E972;H0YJH7	14	1	105.017	1.61223e-07	6.52998e-08	1.3665	1	Nisin	Sodium Butyrate	50727.3	Lamina-associated polypeptide 2_ isoforms beta/gamma OS=Homo sapiens OX=9606 GN=TMPO PE=1 SV=2	7754.32	7367.37	7470.54	7654.29	8173.61	8616.15	7556.28	7685.83	7009.94	7217.08	8191.49	7971.17	7571.33	8159.65	7772.73	8128.56	6041.62	5850.43	5924.36							8266.3	7367.37	6913.4	6992.33	9148.3	9056.94	7384.39	9394.67	7753.14	6955.92	7754.88	7991.69	7477.91
P42166	27	3	209.974	1.61223e-07	6.52998e-08	1.3665	1	Nisin	Sodium Butyrate	76062.4	Lamina-associated polypeptide 2_ isoform alpha OS=Homo sapiens OX=9606 GN=TMPO PE=1 SV=2	1662.63	1579.67	1601.79	1641.19	1752.54	1847.42	1620.17	1647.95	1503.03	1547.44	1756.37	1709.13	1623.4	1749.54	1666.58	1742.88	1295.41	1254.41	1270.26							1772.41	1579.67	1482.33	1499.25	1961.52	1941.93	1583.32	2014.35	1662.38	1491.44	1662.75	1713.53	1603.37
Q92841;A0A1X7SBZ2;A0A5H1ZRQ2;A0A0U1RQJ0	33	7	276.289	1.86441e-07	7.47739e-08	1.22476	1	Control	Sodium Butyrate	80956.9	Probable ATP-dependent RNA helicase DDX17 OS=Homo sapiens OX=9606 GN=DDX17 PE=1 SV=2	8119.74	8127.61	8504.31	8331.95	8520.04	8932.16	8714.05	7145.1	7533.13	7929.37	8717.5	8998.46	8792.25	8911.17	8801.2	9088.33	7061.34	7452.73	7368.34							8655.85	8127.61	7870.07	7611.38	9536.04	9389.12	8515.82	8733.71	8331.8	7642.43	8252.85	9021.62	8683.77
F8WCA0;J3QRU4;L7N2F9;P63027	4	1	24.806	1.92502e-07	7.64549e-08	Infinity	1	Docetaxel	Vitamin D3	12991.1	Synaptobrevin-2 OS=Homo sapiens OX=9606 GN=VAMP2 PE=3 SV=1	99.7451	165.134	155.661	123.154	118.35	106.301	30.3209	23.5293	0	0	640.753	973.914	869.808	102.177	88.1863	59.72	10.2089	0	0							106.331	165.134	144.052	112.503	132.464	111.739	29.6311	28.7607	0	0	606.6	976.421	859.077
P23527;P06899;P33778;Q16778;Q8N257;Q6DN03;Q6DRA6;A0A2R8Y619	13	1	105.218	2.18115e-07	8.57944e-08	1.43727	1	Vitamin D3	Inosine	13906.2	Histone H2B type 1-O OS=Homo sapiens OX=9606 GN=H2BC17 PE=1 SV=3	88161.1	85944.3	88895.7	90008.5	82687	83848.6	87690.2	72382.8	72486.9	80237.3	92790.3	86608.2	83317.4	80234.5	74865.3	81965.1	74179.8	85825.2	80171.5							93982	85944.3	82265.9	82224.4	92547.3	88138.2	85695.5	88476.1	80172.1	77333.7	87844.5	86831.2	82289.4
A0A590UIU4;A0A590UJ61;A0A590UJH1;A0A590UJS0;A0A590UK11;Q5VZ66;A0A590UJC8;A0A590UJF4;A0A590UJG1;A0A590UK98;A0A590UJ09;A0A590UJQ3;A0A590UK42;A0A590UJT1	11	1	49.9346	2.4548e-07	9.56388e-08	1.61375	1	Nisin	Control	114335	Janus kinase and microtubule-interacting protein 3 OS=Homo sapiens OX=9606 GN=JAKMIP3 PE=1 SV=1	5126.96	4726.22	4895.3	5084.29	5658.65	6434.62	6088.69	4773.79	4385.43	4363.46	4730.55	4291.66	4125.68	3915.1	3603.06	3748.73	4236.57	4565.5	4227.82							5465.46	4726.22	4530.22	4644.59	6333.43	6763.8	5950.19	5835.17	4850.38	4205.56	4478.41	4302.71	4074.78
A0A6Q8PF27;A0A6Q8PF62;A0A6Q8PGP4;A0A6Q8PGW5;A0A6Q8PHC7;A0A6Q8PHH5;Q92562;A0A6Q8PG59;A0A6Q8PGW0;A0A6Q8PGY7;A0A6Q8PF70;A0A6Q8PHP5;A0A6Q8PFJ3;A0A6Q8PGB4;A0A6Q8PGY4;A0A6Q8PHA1;A0A6Q8PHK3;H0Y6G7;A0A6Q8PF86;A0A6Q8PGM1;A0A6Q8PHB4;A0A6Q8PHM5;Q5TCS4;Q5TCS5	6	1	33.2253	2.80521e-07	1.0826e-07	7.10348	1	Vitamin D3	Control	91342.2	Polyphosphoinositide phosphatase OS=Homo sapiens OX=9606 GN=FIG4 PE=1 SV=1	550.101	646.699	698.423	849.823	276.44	169.016	377.235	1313.4	681.773	639.023	863.498	1442.06	1631.42	326.626	263.689	188.925	774.866	893.037	685.895							586.421	646.699	646.336	776.329	309.405	177.663	368.654	1605.41	754.055	615.898	817.473	1445.77	1611.29
Q06830;A0A0A0MSI0;A0A0A0MRQ5	18	7	174.449	2.86622e-07	1.0958e-07	1.1451	1	Sodium Butyrate	Docetaxel	22338.5	Peroxiredoxin-1 OS=Homo sapiens OX=9606 GN=PRDX1 PE=1 SV=1	66847.6	65723.1	66928.5	67424.2	67122.8	68500.5	64393.4	65607.5	64781.4	64743.5	61723.6	60710.7	60099.2	62525.4	61224.9	62386.3	67783.5	70234.6	71000.8							71261.2	65723.1	61937	61593.2	75127	72004.9	62928.6	80194.4	71649.6	62400.6	58433.7	60867	59357.7
P50454;E9PJH8;E9PPV6;E9PR70;E9PK86;E9PMI5;E9PKH2;E9PNX1;E9PIG2;E9PQ34;E9PRS3;H0YEP8;E9PLA6	20	13	187.252	2.97072e-07	1.12524e-07	1.34784	1	Vitamin D3	Sodium Butyrate	46554.7	Serpin H1 OS=Homo sapiens OX=9606 GN=SERPINH1 PE=1 SV=2	14388	14867.3	14658.8	14916.4	15110.2	15743.8	14498.7	11229.9	12785.6	12753	14624.3	14127.2	14385.4	14778.4	14619.9	15233.9	11986.7	12765.4	11309.4							15337.9	14867.3	13565.6	13626.4	16912.1	16549.2	14168.9	13726.7	14141.1	12291.5	13844.8	14163.6	14207.9
Q9UJZ1;A0A087WYB4;F2Z2I8	13	6	93.6921	3.11051e-07	1.16738e-07	1.23283	1	Vitamin D3	Control	38648.2	Stomatin-like protein 2_ mitochondrial OS=Homo sapiens OX=9606 GN=STOML2 PE=1 SV=1	3337.64	3245.26	3344.3	3200.78	3076.1	2967.41	2998.7	3207.72	3144.34	3269.98	3279.22	3374.2	3209.07	2984.05	2911.86	2918.92	2958.52	3182.53	3169.18							3558.01	3245.26	3094.88	2923.97	3442.92	3119.22	2930.48	3920.91	3477.7	3151.65	3104.43	3382.89	3169.48
Q9P258	16	6	101.99	3.19766e-07	1.18668e-07	1.56188	1	D3:D combination	Sodium Butyrate	56826	Protein RCC2 OS=Homo sapiens OX=9606 GN=RCC2 PE=1 SV=2	2772.05	3025.61	3009.86	3100.46	3221.66	3132.31	2663.78	2610.37	2626.38	2742.94	2977.33	3056.66	2875	3268.28	2917.26	3233.73	2028.53	2206.33	2122.47							2955.07	3025.61	2785.39	2832.33	3605.84	3292.55	2603.19	3190.75	2904.84	2643.68	2818.64	3064.53	2839.52
O95433;G3V438;H0YJG7;H0YJ63;H0YJU2;G3V3W9	16	7	139.309	3.21996e-07	1.18668e-07	1.3296	1	Docetaxel	Sodium Butyrate	38445.5	Activator of 90 kDa heat shock protein ATPase homolog 1 OS=Homo sapiens OX=9606 GN=AHSA1 PE=1 SV=1	10159.5	9788.2	9597.76	10450	9137.35	9237.84	9901.32	9886.81	9791.72	9666.09	10517	10641.8	10732.2	10216.4	9138.02	9353.3	7980.01	8018.6	7986.87							10830.2	9788.2	8881.97	9546.23	10227	9710.44	9676.09	12085	10829.8	9316.3	9956.46	10669.2	10599.8
A0A3B3ITT5;P47914	2	1	13.563	3.76743e-07	1.37605e-07	1.37413	1	Vitamin D3	Nisin	18569	60S ribosomal protein L29 OS=Homo sapiens OX=9606 GN=RPL29 PE=1 SV=1	15900.6	17230.9	17267.1	16898.6	13290.6	12696.1	13028.6	14992.2	15248.2	17054.5	17803.8	18270.8	16710.2	18098.9	17517.7	17789.4	16022	17667.6	16980.5							16950.4	17230.9	15979.3	15437.2	14875.4	13345.6	12732.2	18325.6	16864.8	16437.4	16854.9	18317.8	16504.1
P19838	2	1	7.0749	3.88606e-07	1.40332e-07	3.66809	1	Inosine	Docetaxel	105983	Nuclear factor NF-kappa-B p105 subunit OS=Homo sapiens OX=9606 GN=NFKB1 PE=1 SV=2	319.619	283.823	325.412	289.806	314.432	252.067	372.723	495.297	445.67	433.246	154.082	117.443	103.114	277.018	299.505	247.501	265.628	379.928	299.094							340.722	283.823	301.143	264.743	351.928	264.962	364.244	605.419	492.921	417.568	145.87	117.746	101.842
P35232;C9JW96;C9JZ20;E7ESE2;E9PCW0	13	7	93.2178	3.91068e-07	1.40332e-07	1.25586	1	Vitamin D3	Inosine	29861.1	Prohibitin 1 OS=Homo sapiens OX=9606 GN=PHB1 PE=1 SV=1	11380.7	11514.8	11948.2	11556.2	11498.1	11547.6	11328	10358.3	11034	11211.1	12057.5	11499	12000.2	10796.8	10784.9	11357.1	11473.2	11921.6	12780.9							12132.2	11514.8	11057.2	10556.8	12869.3	12138.3	11070.4	12661.4	12203.9	10805.4	11414.8	11528.6	11852.2
P36578;H3BM89;H3BTP7;H3BU31	18	6	138.44	4.51948e-07	1.60297e-07	1.29603	1	Vitamin D3	Nisin	47982.5	60S ribosomal protein L4 OS=Homo sapiens OX=9606 GN=RPL4 PE=1 SV=5	17297.7	18192.4	17991.6	17870.1	15209	14722.1	14141.4	17355.5	18147.1	17722.8	18589.1	17779.9	17623.5	18908.2	18154.8	18289.4	16509.8	18077.2	17848.5							18439.8	18192.4	16649.8	16324.6	17022.7	15475.2	13819.7	21214.3	20071	17081.5	17598.3	17825.7	17406
Q96N66;A9C4B8;A0A0G2JNX6;C9J4E9;H7C2M4;M0R1Z5	5	1	29.8571	4.54544e-07	1.60297e-07	2.02185	1	Vitamin D3	Nisin	53449.4	Lysophospholipid acyltransferase 7 OS=Homo sapiens OX=9606 GN=MBOAT7 PE=1 SV=2	2453.48	2201.48	2342.49	2053.65	1642.19	1396.88	2080.41	3349.58	2973.58	2859.14	2842.07	2929.18	3011	1942.44	1972.86	1765.22	2490.85	2400.96	2377.85							2615.47	2201.48	2167.79	1876.05	1838.01	1468.34	2033.08	4094.32	3288.84	2755.68	2690.59	2936.72	2973.85
Q9UKR5	1	1	7.0836	5.25545e-07	1.83752e-07	3.543	1	Sodium Butyrate	Nisin	15978	Ergosterol biosynthetic protein 28 homolog OS=Homo sapiens OX=9606 GN=ERG28 PE=1 SV=1	568.161	560.772	578.658	513.807	312.836	333.748	426.703	1018.59	727.861	1001.43	865.127	908.716	738.763	649.121	656.328	385.517	1248.85	1265.94	1287.87							605.674	560.772	535.502	469.372	350.142	350.822	416.996	1245.05	805.03	965.191	819.015	911.055	729.648
Q17RS7	1	1	3.1716	5.36756e-07	1.86081e-07	1.52477	1	Nisin	D3:D combination	104767	Flap endonuclease GEN homolog 1 OS=Homo sapiens OX=9606 GN=GEN1 PE=1 SV=2	3086.29	3366.02	3245.42	3363.46	4025.3	4234.34	4563.19	3390.48	3036.25	3290.72	2973.64	3004.6	2955.53	3186.31	3248.96	3472.52	3012.5	2876.13	3298.96							3290.06	3366.02	3003.38	3072.58	4505.31	4450.97	4459.39	4144.3	3358.15	3171.64	2815.14	3012.33	2919.07
A0A6Q8PGA8;A0A6Q8PGI6;A0A6Q8PGZ8;P41250;A0A6Q8PGW4;A0A6Q8PHH9;A0A6Q8PHI7;A0A6Q8PFZ6;H7C443;A0A6Q8PF45;A0A6Q8PH49;A0A6Q8PGN7;A0A6Q8PGZ9;F8WCK4;A0A6Q8PFV5	26	7	164.199	6.40198e-07	2.20077e-07	1.3669	1	Vitamin D3	Control	78120.2	Diadenosine tetraphosphate synthetase OS=Homo sapiens OX=9606 GN=GARS1 PE=1 SV=1	8318.31	8462.99	8332.82	8323.46	7103.47	7574.07	7465.12	7459.91	8070.14	7598.63	8832.81	7526.76	7572.37	7143.11	6885.96	7154.74	7741.69	8229.41	8023.72							8867.53	8462.99	7711.37	7603.63	7950.54	7961.55	7295.3	9118.51	8925.74	7323.65	8362.01	7546.13	7478.94
A0A2R8YFB8;G3V196;P59190;G3V562	7	2	52.5671	6.8952e-07	2.33497e-07	2.39512	1	Control	D3:D combination	28238	Ras-related protein Rab-15 OS=Homo sapiens OX=9606 GN=RAB15 PE=1 SV=1	440.573	434.123	375.793	467.784	533.787	552.99	513.132	583.895	569.763	524.412	482.424	422.915	527.537	651.822	652.279	675.413	372.285	306.518	309.222							469.663	434.123	347.767	427.329	597.44	581.28	501.459	713.716	630.17	505.435	456.71	424.004	521.028
P20700;E9PBF6;A0A0D9SFE5;A0A0D9SFY5	33	14	244.964	6.90652e-07	2.33497e-07	1.24722	1	Vitamin D3	Sodium Butyrate	66693.6	Lamin-B1 OS=Homo sapiens OX=9606 GN=LMNB1 PE=1 SV=2	12308.3	12990	12868.8	12635.4	12702.1	13335.9	12617.5	12044.2	12625.5	11988.5	12654.6	11761.3	11546.9	12397.7	11701.3	12263	11111.1	11094.8	11000.1							13120.9	12990	11909	11542.7	14216.7	14018.1	12330.5	14722.1	13964.1	11554.7	11980.1	11791.6	11404.4
P51148;K7ERI8;K7ERQ8;F8VVK3;K7ENY4;F8VUA5;F8VVZ0;F8VWU4;K7EIP6;F8VSF8;F8VPW9;F8VWZ7	12	5	87.635	7.73231e-07	2.59273e-07	1.18959	1	Sodium Butyrate	Vitamin D3	23710.7	Ras-related protein Rab-5C OS=Homo sapiens OX=9606 GN=RAB5C PE=1 SV=2	8004.95	7878.28	7903.11	8136.29	8133.9	8184.58	7740.05	8428.62	8156.37	8005.03	7781.13	7974.53	7926.9	7776.77	7682.94	7672.77	8545.19	8768.34	8675.36							8533.48	7878.28	7313.7	7432.65	9103.85	8603.29	7563.98	10302.6	9021.11	7715.35	7366.39	7995.06	7829.1
C9JA08;Q96D46;C9J0B9;C9K0C2;C9IY70;C9IZW9	12	3	83.4594	7.81056e-07	2.59767e-07	2.1179	1	Control	Inosine	61380.5	60S ribosomal export protein NMD3 OS=Homo sapiens OX=9606 GN=NMD3 PE=1 SV=1	1668.24	1938.3	1890.89	2050.85	2407.11	2444.29	2460.98	1034.82	1314.99	1362.57	2206.66	1610.74	2068.16	2797.74	2713.19	2351.49	1183.76	1386.6	1500.25							1778.38	1938.3	1749.87	1873.49	2694.15	2569.34	2405	1264.89	1454.4	1313.26	2089.04	1614.88	2042.64
G3V180;G3V1D3;Q9NY33;E9PQ14;E9PNX5;E9PPK9;E9PKK8	25	9	199.231	8.37473e-07	2.76284e-07	1.29775	1	Nisin	Sodium Butyrate	84718.3	Dipeptidyl peptidase 3 OS=Homo sapiens OX=9606 GN=DPP3 PE=1 SV=1	9177.32	8859.69	9213.52	9124.24	10046	10456.3	9170.15	9660.23	9893.87	9369.75	9057.5	8582.63	8801.22	8834.98	9059.05	9431.73	7716.94	7488.76	7658.71							9783.25	8859.69	8526.39	8335.16	11243.9	10991.2	8961.55	11808	10942.8	9030.68	8574.73	8604.72	8692.63
P52597;A0A1B0GW42	14	7	112.321	8.46305e-07	2.76965e-07	1.28483	1	Control	Sodium Butyrate	46014.1	Heterogeneous nuclear ribonucleoprotein F OS=Homo sapiens OX=9606 GN=HNRNPF PE=1 SV=3	14201.3	14423.2	14983	14375	14789.4	14634.4	14537	14291.5	14441	14556.6	13781.3	14089.2	13317.4	14146	15210.8	15353.6	11379.1	11908	11511.6							15138.9	14423.2	13865.6	13131.8	16553	15383.1	14206.3	17469.1	15972.1	14029.9	13046.7	14125.4	13153.1
P20648	8	1	54.9136	8.58152e-07	2.78613e-07	34.0888	1	Nisin	Control	115830	Potassium-transporting ATPase alpha chain 1 OS=Homo sapiens OX=9606 GN=ATP4A PE=1 SV=5	62.9855	97.8577	93.5844	79.8566	524.222	546.719	526.639	54.0985	34.6057	21.4229	23.0983	23.7579	20.4707	14.0913	19.85	12.9239	34.0842	28.6743	30.7569							67.1441	97.8577	86.605	72.9504	586.734	574.688	514.659	66.1265	38.2747	20.6476	21.8671	23.8191	20.2181
P58511	1	1	6.1679	9.10949e-07	2.91688e-07	1.63362	1	Inosine	D3:D combination	6943.33	Small integral membrane protein 11 OS=Homo sapiens OX=9606 GN=SMIM11 PE=1 SV=1	656.279	643.821	642.801	639.666	695.266	515.479	661.693	905.22	804.5	967.638	846.604	894.534	811.877	789.769	755.849	684.533	804.412	788.304	840.15							699.61	643.821	594.861	584.347	778.175	541.85	646.641	1106.48	889.794	932.622	801.479	896.837	801.86
Q9BTN0	2	1	8.0408	9.12687e-07	2.91688e-07	1.66929	1	Nisin	Docetaxel	67286.8	Leucine-rich repeat and fibronectin type-III domain-containing protein 3 OS=Homo sapiens OX=9606 GN=LRFN3 PE=2 SV=1	2615.37	2865.47	2906.76	2865.61	3163.89	3805.09	3537.72	2498.13	2612.58	2726.99	1938.53	2212.86	2142.72	2880.59	2861.41	3277.84	2659.63	2970.04	2869.34							2788.05	2865.47	2689.97	2617.79	3541.18	3999.75	3457.24	3053.56	2889.57	2628.31	1835.21	2218.56	2116.29
A0A7I2V2T3;H0Y4R1;P12268;A0A7I2YQK5;E7ETK5;A0A7I2V5N6	14	6	101.501	1.02317e-06	3.24465e-07	1.31683	1	Inosine	Vitamin D3	57298.7	Inosine-5'-monophosphate dehydrogenase OS=Homo sapiens OX=9606 GN=IMPDH2 PE=1 SV=1	3552.67	3430.91	3468.8	3557.35	3289.06	3687.29	3155.31	4008.94	3934	3891.54	3174.7	3165.54	3431.77	3301.16	3215.56	3407.98	3810.59	3897.8	3955.05							3787.23	3430.91	3210.1	3249.7	3681.27	3875.93	3083.53	4900.27	4351.09	3750.72	3005.48	3173.69	3389.43
J3KQ21;Q9P2S6;B5MBY4;J3KPY5;Q6GPI0	2	1	9.7075	1.08528e-06	3.40705e-07	1.42102	1	Sodium Butyrate	Control	116754	Ankyrin repeat and MYND domain-containing protein 1 OS=Homo sapiens OX=9606 GN=ANKMY1 PE=1 SV=1	5322.85	4980.99	5128.93	5336.76	4555.63	5192.84	4516.84	5064.92	5282.29	5041.5	4964.34	4804	4642.27	4629.21	4662.37	4743.49	6728.49	6624.54	6591.1							5674.3	4980.99	4746.42	4875.22	5098.88	5458.5	4414.1	6191.03	5842.33	4859.06	4699.74	4816.37	4585
O75582	6	1	22.3486	1.09105e-06	3.40705e-07	1.81168	1	Nisin	Docetaxel	90435.8	Ribosomal protein S6 kinase alpha-5 OS=Homo sapiens OX=9606 GN=RPS6KA5 PE=1 SV=1	823.448	931.373	984.526	1031.82	1177.66	1311.31	1132.44	1107.93	1082.51	1064.03	681.027	706.424	611.47	1124.58	996.061	1001.3	964.605	794.795	789.971							877.817	931.373	911.101	942.585	1318.09	1378.39	1106.68	1354.26	1197.28	1025.52	644.728	708.242	603.926
Q13009;A0A1B0GW57	23	3	125.597	1.13075e-06	3.5043e-07	2.01288	1	Nisin	Inosine	178820	Rho guanine nucleotide exchange factor TIAM1 OS=Homo sapiens OX=9606 GN=TIAM1 PE=1 SV=2	627.887	670.954	641.862	620.09	914.203	1046.52	1016.37	392.5	553.207	533.314	612.709	582.611	550.346	566.953	530.723	609.161	520.952	549.946	581.302							669.343	670.954	593.992	566.464	1023.22	1100.06	993.248	479.766	611.858	514.015	580.052	584.111	543.556
Q92896;H3BM42	32	1	162.727	1.18631e-06	3.64884e-07	2.07667	1	Sodium Butyrate	D3:D combination	138430	Golgi apparatus protein 1 OS=Homo sapiens OX=9606 GN=GLG1 PE=1 SV=2	747.856	751.837	645.635	703.934	639.946	868.013	749.368	884.04	723.26	953.846	621.668	629.06	630.696	771.696	962.97	729.131	822.276	929.26	922.09							797.234	751.837	597.484	643.057	716.258	912.419	732.322	1080.59	799.941	919.328	588.532	630.679	622.914
O14782;F8WAR6;F8WER6	8	1	40.232	1.20633e-06	3.68272e-07	4.79994	1	Sodium Butyrate	Docetaxel	89682.6	Kinesin-like protein KIF3C OS=Homo sapiens OX=9606 GN=KIF3C PE=1 SV=4	165.489	307.541	261.589	150.823	143.625	204.528	198.65	149.402	153.652	171.814	127.298	134.435	115.367	199.722	165.172	164.672	548.349	615.532	646.176							176.415	307.541	242.08	137.78	160.752	214.991	194.131	182.62	169.943	165.596	120.513	134.781	113.944
Q9Y2A7	13	1	61.9947	1.3374e-06	4.05262e-07	3.40235	1	Vitamin D3	Control	130102	Nck-associated protein 1 OS=Homo sapiens OX=9606 GN=NCKAP1 PE=1 SV=1	1425.14	1665.05	1688.03	1519.73	750.728	551.345	1215.68	2341	1784.26	1882.76	2195.48	2661.41	1868.07	940.587	896.407	606.701	1718.81	1362.22	1412.82							1519.23	1665.05	1562.14	1388.3	840.251	579.551	1188.03	2861.48	1973.43	1814.63	2078.46	2668.26	1845.02
Q14376;Q5QPP3;Q5QPP4;Q5QPP9;Q5QPP1	5	2	28.5023	1.35292e-06	4.06948e-07	1.83127	1	Sodium Butyrate	Vitamin D3	38680.9	UDP-glucose 4-epimerase OS=Homo sapiens OX=9606 GN=GALE PE=1 SV=2	649.431	632.508	744.057	672.341	685.186	711.628	604.343	666.631	659.391	655.096	578.078	550.165	614.91	617.951	600.092	635.04	935.001	959.945	908.275							692.31	632.508	688.566	614.196	766.894	748.034	590.596	814.847	729.301	631.389	547.266	551.581	607.323
A0A087WZG4;A0A3B3IPE9;A0A590UK10;A0A804CAZ4;Q6ZSZ5;M0QZS0	8	1	43.6785	1.37441e-06	4.10396e-07	2.45578	1	Vitamin D3	Docetaxel	131237	Rho guanine nucleotide exchange factor 18 OS=Homo sapiens OX=9606 GN=ARHGEF18 PE=1 SV=3	797.775	766.887	794.718	751.768	618.352	708.132	472.36	843.869	828.558	827.59	477.979	402.471	580.393	681.514	644.141	828.276	704.105	694.655	643.936							850.448	766.887	735.449	686.754	692.089	744.359	461.615	1031.49	916.403	797.642	452.503	403.507	573.232
A0A087X2D0;P84103	6	2	57.7105	1.41556e-06	4.19621e-07	1.39894	1	D3:D combination	Inosine	10605.7	Serine/arginine-rich-splicing factor 3 OS=Homo sapiens OX=9606 GN=SRSF3 PE=1 SV=1	13885.3	13684.3	14904.2	13837.6	13153.9	13249.2	13062.7	10548	10865.8	11888.6	14035.1	13776.5	15791.9	14050.7	14489.9	14807.4	12576.2	13985.4	13266.9							14802.1	13684.3	13792.7	12640.9	14722.5	13927	12765.6	12893.2	12017.8	11458.3	13287	13811.9	15597.1
P21281;E5RGH6;H0YAT8;H0YC04	3	2	17.535	1.50859e-06	4.4398e-07	1.57808	1	Inosine	Vitamin D3	56843	V-type proton ATPase subunit B_ brain isoform OS=Homo sapiens OX=9606 GN=ATP6V1B2 PE=1 SV=3	1042.24	1036.01	1055.82	1005.76	859.687	1017.96	973.313	1340.41	1310.34	1359.22	1012.82	1069.06	878.448	920.839	974.816	1042.48	1244.44	1123.72	1232.94							1111.05	1036.01	977.077	918.784	962.203	1070.04	951.173	1638.44	1449.26	1310.03	958.841	1071.81	867.61
O00762	1	1	5.8847	1.57078e-06	4.5898e-07	1.6464	1	Docetaxel	Sodium Butyrate	19766.4	Ubiquitin-conjugating enzyme E2 C OS=Homo sapiens OX=9606 GN=UBE2C PE=1 SV=1	1540.86	1593.41	1703.19	1642.02	1717.78	1561.7	1606.5	1546.08	1622.67	1664.31	1825.41	1805.39	1781.78	1620.38	1732.06	1666.76	1057.41	1103.29	1126.83							1642.59	1593.41	1576.17	1500.01	1922.62	1641.59	1569.96	1889.83	1794.71	1604.08	1728.11	1810.04	1759.8
Q9NR30	22	4	138.291	1.58392e-06	4.59538e-07	1.24697	1	Vitamin D3	Inosine	87857.8	Nucleolar RNA helicase 2 OS=Homo sapiens OX=9606 GN=DDX21 PE=1 SV=5	5289.69	5501.66	5670.4	5447.42	5998.27	6080.12	5649.98	4595.53	4947.72	4788.36	5530.44	5743.94	5741.71	5692.81	5651.02	6195.4	5086.83	5185.81	5053.49							5638.94	5501.66	5247.51	4976.32	6713.56	6391.18	5521.45	5617.28	5472.28	4615.08	5235.67	5758.73	5670.87
J3KSB5	5	1	19.8956	1.61632e-06	4.65635e-07	14.4394	1	Nisin	Docetaxel	188652	Neurofibromin (Fragment) OS=Homo sapiens OX=9606 GN=NF1 PE=1 SV=1	160.285	167.028	102.325	212.337	939.193	1469.78	1290.11	123.471	87.1805	72.6968	148.334	27.1434	80.7024	99.0524	101.133	84.1391	52.9179	105.919	103.166							170.868	167.028	94.6934	193.974	1051.19	1544.97	1260.76	150.923	96.4234	70.0661	140.428	27.2133	79.7067
A0A0C4DGZ6;H0YAV1;Q7LG56	4	1	22.2569	1.69407e-06	4.83563e-07	1.72589	1	Inosine	Nisin	34716.8	Ribonucleoside-diphosphate reductase subunit M2 B OS=Homo sapiens OX=9606 GN=RRM2B PE=1 SV=1	1153.45	1189.27	1127.13	1157.98	998.632	874.848	1119.58	1752.01	1651.25	1762.43	1115.05	1139.73	1109.55	1005.69	1144.03	1155.27	1142.27	972.423	1019.66							1229.61	1189.27	1043.07	1057.83	1117.72	919.604	1094.12	2141.54	1826.32	1698.66	1055.62	1142.66	1095.86
Q9HDC9;H0Y512	14	3	99.5987	1.70219e-06	4.83563e-07	1.28844	1	Sodium Butyrate	Docetaxel	46651.5	Adipocyte plasma membrane-associated protein OS=Homo sapiens OX=9606 GN=APMAP PE=1 SV=2	5185.65	5425.18	5487.03	5412.89	5341.57	5458.84	5140.16	5221.84	5395.66	5238.67	4868.83	4741.79	4479.92	4674.84	4786.22	4818.24	5974.41	5894.6	6285.84							5528.03	5425.18	5077.81	4944.78	5978.55	5738.11	5023.23	6382.85	5967.71	5049.1	4609.32	4754	4424.65
P30613	12	1	79.2181	1.75595e-06	4.95396e-07	1.88313	1	Vitamin D3	Control	62229.5	Pyruvate kinase PKLR OS=Homo sapiens OX=9606 GN=PKLR PE=1 SV=2	21908.4	20962.1	22045.4	21513.2	13938.4	14574.2	18387.4	23734.5	23784	19209.6	26264.7	23419.8	22699.9	14473.8	14749.7	14241.7	17647.6	19202.1	17958.1							23354.9	20962.1	20401.3	19652.7	15600.6	15319.8	17969.1	29011.5	26305.6	18514.5	24864.8	23480.1	22419.8
O43795;E9PDF6;E7EQD9;C9JYW1;H7C2Y7;A0A0U1RRI3;C9JUP5	40	9	244.388	1.81758e-06	5.09271e-07	1.36818	1	Nisin	Inosine	133012	Unconventional myosin-Ib OS=Homo sapiens OX=9606 GN=MYO1B PE=1 SV=3	3239.93	3197.08	3389.9	3235.21	3552.5	3666.08	3826.05	2465.84	2700.47	2906.17	3530.83	3349.8	3219.39	3252.24	3351.02	3657.65	2644.56	2703.08	2842.54							3453.85	3197.08	3137.09	2955.42	3976.13	3853.64	3739.02	3014.08	2986.77	2801.01	3342.63	3358.42	3179.67
A0A2R8Y4E7;A0A2R8Y4V6;A0A2R8Y5Q8;A0A2R8Y6L2;A0A2R8Y6Q1;A0A2R8Y784;A0A2R8Y7E7;A0A2R8Y809;A0A2R8YER9;A0A2R8YFL4;A0A2R8YHI9;Q15813;A0A2R8Y897	2	1	11.9884	2.15032e-06	5.95689e-07	1.57236	1	Sodium Butyrate	Vitamin D3	19168.9	Tubulin-specific chaperone E (Fragment) OS=Homo sapiens OX=9606 GN=TBCE PE=1 SV=1	1073.79	1149.21	1107.65	1158.11	1041.09	924.052	1050.03	1230.99	1200.42	1358.37	983.352	1088.85	978.214	1054.11	1082.06	1106.26	1625.37	1479.62	1456.15							1144.68	1149.21	1025.04	1057.96	1165.24	971.325	1026.14	1504.69	1327.69	1309.22	930.939	1091.66	966.145
E7EQU1;E7ES08;E9PES6;O15347	7	1	43.4872	2.15513e-06	5.95689e-07	1.34278	1	Nisin	Sodium Butyrate	22261.3	High mobility group protein B3 (Fragment) OS=Homo sapiens OX=9606 GN=HMGB3 PE=1 SV=1	7234.74	6557.35	7001.02	7084.81	8397.38	8366.08	7425.92	7314.6	7251.51	7316.47	6536.63	6437.55	7164.06	7481.27	7687.69	7390.76	6127.62	6098.52	5788.27							7712.42	6557.35	6478.89	6472.1	9398.75	8794.08	7257	8940.9	8020.32	7051.71	6188.22	6454.12	7075.67
P04155	3	3	26.7905	2.16988e-06	5.9574e-07	1.67931	1	Nisin	Vitamin D3	9605.75	Trefoil factor 1 OS=Homo sapiens OX=9606 GN=TFF1 PE=1 SV=1	23865	24901.2	23966.2	25124.6	32019.5	33638.7	30180.1	21807.1	24187.8	22539.8	25173.6	23821.1	25419.1	26653.5	25890.7	29037.4	18936.7	18616	20006.4							25440.7	24901.2	22178.8	22951.8	35837.8	35359.7	29493.6	26655.6	26752.2	21724.1	23831.8	23882.5	25105.4
B5MCA4;P16422	7	1	50.7102	2.20399e-06	5.99005e-07	1.51572	1	Nisin	Sodium Butyrate	38634.8	Epithelial cell adhesion molecule OS=Homo sapiens OX=9606 GN=EPCAM PE=1 SV=1	3863.84	3929.24	3430.68	3700.68	4676.64	4295.4	3975.54	3612.56	3487.26	3563.56	3589.48	3553.57	3560.36	3837.02	4423.75	4103.81	2890.35	2772.84	2879.01							4118.95	3929.24	3174.82	3380.64	5234.33	4515.14	3885.1	4415.77	3856.98	3434.6	3398.16	3562.71	3516.43
Q9C093;D6REZ4;D6RGZ5	13	2	55.3949	2.21106e-06	5.99005e-07	1.40013	1	Vitamin D3	Nisin	210381	Sperm flagellar protein 2 OS=Homo sapiens OX=9606 GN=SPEF2 PE=1 SV=2	2524.93	2466.5	2460.77	2472.25	2223.44	1967.68	2294.77	3084.39	2609.66	2399.24	2875.93	2910.48	2962.78	2234.84	2111.2	2188.75	2355.28	2301.68	2351.27							2691.64	2466.5	2277.24	2258.45	2488.58	2068.34	2242.57	3770.16	2886.34	2312.42	2722.64	2917.97	2926.23
A0A1C7CYX9;Q16555;E5RFU4;H0YBT4;Q14195	22	2	147.122	2.27112e-06	6.11228e-07	1.27684	1	Sodium Butyrate	Docetaxel	74073.3	Dihydropyrimidinase-related protein 2 OS=Homo sapiens OX=9606 GN=DPYSL2 PE=1 SV=1	5632.52	5596.5	5732.13	5845.1	5400.09	5399.45	5567.35	6354.1	6310.81	6154.08	5084.11	4932.31	5525.2	5556.51	5908.27	5797.83	6294.34	7021.21	6528.67							6004.41	5596.5	5304.64	5339.61	6044.04	5675.68	5440.71	7766.84	6979.89	5931.38	4813.12	4945	5457.03
P27105;F8VSL7	5	3	43.7232	2.36911e-06	6.33433e-07	1.5284	1	Vitamin D3	Control	31901.9	Stomatin OS=Homo sapiens OX=9606 GN=STOM PE=1 SV=3	1686.99	1668.7	1751.39	1751.52	1333.07	1441.89	1668.82	1714.23	1732.12	1870.75	1866.32	2095.39	1741.4	1569.77	1420.53	1393.19	1679.41	1760.52	1811.24							1798.37	1668.7	1620.78	1600.05	1492.04	1515.66	1630.86	2095.36	1915.76	1803.05	1766.84	2100.79	1719.92
Q6P1X5;H0YC37	8	1	34.9229	2.41014e-06	6.40221e-07	1.54753	1	Sodium Butyrate	Inosine	138454	Transcription initiation factor TFIID subunit 2 OS=Homo sapiens OX=9606 GN=TAF2 PE=1 SV=3	2646.81	2698.33	2516.88	2368.1	2624.42	2389.47	2796.65	2110.14	1933.36	2300.97	2387.26	2164.15	2462.37	2269.52	2152.06	2265.55	3392.39	3243.93	3181.95							2821.56	2698.33	2329.17	2163.3	2937.37	2511.71	2733.03	2579.3	2138.34	2217.7	2260.02	2169.72	2431.99
Q71F56	3	1	11.7161	2.4711e-06	6.52178e-07	2.65331	1	Sodium Butyrate	Control	245510	Mediator of RNA polymerase II transcription subunit 13-like OS=Homo sapiens OX=9606 GN=MED13L PE=1 SV=1	472.188	324.565	409.558	498.075	361.157	313.714	345.291	528.354	449.063	507.301	346.805	433.962	501.23	296.13	261.884	322.235	699.718	803.768	832.089							503.365	324.565	379.014	455.001	404.224	329.764	337.437	645.826	496.673	488.943	328.32	435.079	495.046
A0A087X074;A0A1W2PR54;A0A1W2PRP6;Q5JZB7	1	1	4.6924	2.50476e-06	6.56824e-07	1.55865	1	Vitamin D3	Control	17687.9	Spindlin-2A OS=Homo sapiens OX=9606 GN=SPIN2A PE=3 SV=1	2472.05	2393.33	2280.36	2303.25	2159.97	1835.35	2036.86	2493.37	2672.81	2493.54	3048.7	2459.68	2561.31	1987.98	1934.8	1743.35	2436.41	2596.13	2621.23							2635.27	2393.33	2110.29	2104.06	2417.54	1929.24	1990.52	3047.73	2956.19	2403.31	2886.21	2466.01	2529.71
O14828	3	2	16.8048	2.56304e-06	6.67825e-07	1.38445	1	Inosine	Docetaxel	38686.2	Secretory carrier-associated membrane protein 3 OS=Homo sapiens OX=9606 GN=SCAMP3 PE=1 SV=3	3216.77	3338.34	3173.63	3451.71	3366.11	3534.88	3376.89	3666.02	3302.03	3568.22	2677.39	2405.39	2527.67	3190.46	3076.24	3305.91	3196.44	2969.42	3064.41							3429.16	3338.34	2936.94	3153.2	3767.51	3715.72	3300.07	4481.11	3652.12	3439.1	2534.68	2411.59	2496.48
O95833	9	2	54.8471	2.64119e-06	6.83834e-07	2.57294	1	Sodium Butyrate	Vitamin D3	26933.6	Chloride intracellular channel protein 3 OS=Homo sapiens OX=9606 GN=CLIC3 PE=1 SV=2	1086.85	1190.04	1236.39	1250.98	1556.9	1179.33	1437.93	1636.2	1171.01	1626.72	1141.05	1399.49	1370.07	1817.94	2115.08	1649.58	2157.96	2130.12	1806.14							1158.61	1190.04	1144.18	1142.79	1742.55	1239.66	1405.22	1999.99	1295.17	1567.85	1080.23	1403.09	1353.17
A0A087WY68;A0A087WZR0;P29122;A0A7I2YQH5;H0Y3Q0;A0A7I2V3M4;A0A0J9YW51;H0YMW5	5	1	29.5139	2.68438e-06	6.90645e-07	1.22195	1	Sodium Butyrate	Vitamin D3	109195	Proprotein convertase subtilisin/kexin type 6 OS=Homo sapiens OX=9606 GN=PCSK6 PE=1 SV=1	9623.07	9087.49	9253.06	9176.59	9756.88	10343.5	9359.68	9169.17	8633.3	9430.54	8252.28	8444.73	8225.8	9452.49	9855.01	9844.38	9939.92	10103	10071.3							10258.4	9087.49	8562.98	8382.98	10920.4	10872.7	9146.77	11207.8	9548.61	9089.28	7812.42	8466.46	8124.31
P20290;A0A7I2V3T6;A0A7I2YQL2;A0A7I2V5Y3;D6RDG3;H0Y9Y1	5	2	41.6793	2.78228e-06	7.11358e-07	1.3637	1	Docetaxel	D3:D combination	22225	Transcription factor BTF3 OS=Homo sapiens OX=9606 GN=BTF3 PE=1 SV=1	10867.7	11026.3	10672.6	10377	10077.3	10483.2	10592.2	11511.7	10945.2	10506.5	12445.8	12883.5	12750.1	12363.7	12457.1	12673.9	10019.5	9994.78	9918.33							11585.2	11026.3	9876.67	9479.57	11279	11019.6	10351.2	14071.2	12105.6	10126.3	11782.4	12916.7	12592.8
F5GYQ1;P61421;R4GN72;J3QL14;H3BQB4;H3BSG7;H3BQJ1	6	1	33.7433	3.04e-06	7.72424e-07	2.15298	1	Sodium Butyrate	Vitamin D3	45116.3	V-type proton ATPase subunit OS=Homo sapiens OX=9606 GN=ATP6V0D1 PE=1 SV=1	1171.72	1019.79	832.46	1043.78	887.59	879.19	1078.54	1382.6	1141.25	1077.01	1182.33	1108.79	1378.95	1070.51	980.817	962.243	1471.05	1554.25	1409.35							1249.08	1019.79	770.376	953.511	993.433	924.168	1054.01	1690	1262.25	1038.04	1119.31	1111.65	1361.94
Q8TDI0;K7EMY3;F2Z2R5	30	1	157.368	3.06956e-06	7.7512e-07	1.48842	1	Inosine	Sodium Butyrate	224647	Chromodomain-helicase-DNA-binding protein 5 OS=Homo sapiens OX=9606 GN=CHD5 PE=1 SV=1	2175.65	2273.02	2208.76	1995.72	2186.78	2016.54	2490.02	3197.73	2868.2	2907.09	2651.76	3030.07	2795.76	3005.77	3015.64	2824.01	2203.52	1767.58	2057.45							2319.29	2273.02	2044.03	1823.13	2447.55	2119.7	2433.38	3908.7	3172.29	2801.89	2510.42	3037.87	2761.27
Q5VV63	2	1	8.8574	3.14991e-06	7.90529e-07	5.84534	1	Docetaxel	Vitamin D3	157544	Attractin-like protein 1 OS=Homo sapiens OX=9606 GN=ATRNL1 PE=2 SV=2	285.138	298.179	280.408	325.496	248.14	253.939	244.822	175.006	224.518	260.549	647.968	956.702	685.873	256.949	241.705	205.492	213.272	139.307	166.673							303.965	298.179	259.495	297.347	277.73	266.93	239.253	213.917	248.321	251.12	613.431	959.164	677.411
A0A0A0MR02;P45880;Q5JSD1;Q5JSD2;A2A3S1	8	1	54.4824	3.30493e-06	8.24378e-07	2.30091	1	Vitamin D3	Control	30861.4	Outer mitochondrial membrane protein porin 2 (Fragment) OS=Homo sapiens OX=9606 GN=VDAC2 PE=1 SV=1	856.471	727.458	772.696	773.088	491.444	536.589	571.837	762.515	796.331	662.549	1032.23	719.907	712.747	451.217	595.121	524.119	730.375	865.269	668.388							913.02	727.458	715.069	706.23	550.048	564.04	558.829	932.049	880.758	638.573	977.207	721.76	703.953
Q86YF9	11	1	49.861	3.41256e-06	8.46066e-07	4.61061	1	Docetaxel	Control	99348.2	Cilium assembly protein DZIP1 OS=Homo sapiens OX=9606 GN=DZIP1 PE=1 SV=1	809.118	586.687	571.199	675.918	205.182	212.559	401.174	818.959	852.613	529.238	1333.22	835.842	946.137	296.913	216.706	162.04	556.079	466.303	632.247							862.541	586.687	528.6	617.464	229.649	223.434	392.049	1001.04	943.008	510.087	1262.16	837.993	934.464
P17858;F8WEU2	22	9	154.826	3.4604e-06	8.52757e-07	1.1852	1	Inosine	Sodium Butyrate	85817	ATP-dependent 6-phosphofructokinase_ liver type OS=Homo sapiens OX=9606 GN=PFKL PE=1 SV=6	7344.06	7495.6	7757.63	7425.37	8085.11	8071.42	7825.29	7851.94	8158.26	8195.28	7313.73	7285.81	7307.78	7535.59	7741.04	7431.28	6717.26	6652.41	7053.52							7828.95	7495.6	7179.07	6783.21	9049.24	8484.35	7647.28	9597.71	9023.21	7898.71	6923.9	7304.57	7217.62
B3KY94;O14735;H3BUR9	4	2	28.9487	3.53104e-06	8.64955e-07	1.38127	1	Vitamin D3	Control	26688	CDP-diacylglycerol--inositol 3-phosphatidyltransferase OS=Homo sapiens OX=9606 GN=CDIPT PE=1 SV=1	3030.59	3007.04	3115.25	3025.3	2407.38	2836.36	2564.73	2714.35	2864.92	3099.55	2984.23	3089.94	2883.73	2628.92	2576.69	2590.19	3375.01	3192.38	2989.47							3230.68	3007.04	2882.92	2763.67	2694.46	2981.46	2506.39	3317.85	3168.67	2987.38	2825.17	3097.9	2848.15
O14929	13	3	94.7458	4.11831e-06	1.00281e-06	1.5136	1	Sodium Butyrate	D3:D combination	49939.9	Histone acetyltransferase type B catalytic subunit OS=Homo sapiens OX=9606 GN=HAT1 PE=1 SV=2	2676.49	2951.53	2983.54	3099.82	2682.39	3076.43	2952.49	3101.84	3262.59	3571.94	2685.06	2686.63	2540.94	3068.43	3034.49	3153.97	3298.86	3753.33	3872.82							2853.2	2951.53	2761.03	2831.74	3002.26	3233.81	2885.33	3791.49	3608.5	3442.68	2541.95	2693.54	2509.59
P06239;Q573B4;E9PAP0;E9PJ92;E9PKQ8;F8W6B9	8	1	56.4147	4.28726e-06	1.03777e-06	1.70073	1	Sodium Butyrate	Vitamin D3	58513.9	Tyrosine-protein kinase Lck OS=Homo sapiens OX=9606 GN=LCK PE=1 SV=6	1008.35	920.732	826.304	856.132	921.468	767.659	866.552	1183.98	1095.77	1182	836.686	846.652	885.899	842.883	862.211	772.334	1023.38	1348.05	1284.26							1074.93	920.732	764.679	782.092	1031.35	806.932	846.84	1447.22	1211.95	1139.23	792.09	848.831	874.969
A0A0J9YVP0;A0A3B3IRP6	12	1	56.6445	4.44032e-06	1.0685e-06	Infinity	1	Vitamin D3	Control	227813	E3 ubiquitin-protein ligase HERC2 (Fragment) OS=Homo sapiens OX=9606 GN=HERC2 PE=1 SV=1	127.589	169.876	144.786	162.527	0	0	8.93619	152.178	342.991	32.1783	823.449	343.081	252.215	0	0	0	0	214.486	34.1202							136.013	169.876	133.988	148.472	0	0	8.73291	186.013	379.355	31.0139	779.559	343.964	249.104
E5RGN0;Q00536;E5RJM2;E5RGV7;E5RIU4;E5RIY8;E5RJQ8	3	1	16.2782	4.50164e-06	1.07122e-06	1.91784	1	Nisin	Sodium Butyrate	44472	Cyclin-dependent kinase 16 (Fragment) OS=Homo sapiens OX=9606 GN=CDK16 PE=1 SV=1	592.359	679.846	655.052	696.489	828.06	871.395	706.181	800.125	601.627	622.669	740.668	674.146	645.547	856.034	775.435	710.043	395.166	425.627	433.551							631.47	679.846	606.199	636.255	926.804	915.974	690.117	978.022	665.412	600.136	701.19	675.881	637.582
P26196;Q8IV96	13	3	101.912	4.504e-06	1.07122e-06	1.33671	1	Inosine	Sodium Butyrate	54816.1	Probable ATP-dependent RNA helicase DDX6 OS=Homo sapiens OX=9606 GN=DDX6 PE=1 SV=2	2857.78	2674.63	2622.79	2658.01	2670.93	2709.59	2796.09	3325.17	2877.1	3200.72	3082.39	3248.27	2996.22	3179.63	3230.36	2913.42	2334.83	2341.88	2357.7							3046.47	2674.63	2427.19	2428.14	2989.43	2848.21	2732.49	4064.48	3182.14	3084.9	2918.09	3256.63	2959.26
Q13219	2	1	7.9509	4.88165e-06	1.15354e-06	1.48736	1	Sodium Butyrate	Control	185763	Pappalysin-1 OS=Homo sapiens OX=9606 GN=PAPPA PE=1 SV=3	20622.7	20753.7	20163.6	20634.8	22341	19935.6	20229.3	20446	24005.4	22479.3	18006.3	18425.4	18203.2	16344.1	16891.6	16566.3	25424.9	22475.9	26172.7							21984.3	20753.7	18659.8	18850.3	25005.1	20955.5	19769.1	24991.9	26550.5	21665.8	17046.5	18472.9	17978.6
O15355	13	2	91.326	4.90655e-06	1.15354e-06	1.6972	1	Sodium Butyrate	Docetaxel	59956.1	Protein phosphatase 1G OS=Homo sapiens OX=9606 GN=PPM1G PE=1 SV=1	744.791	974.877	924.654	914.207	980.587	876.806	890.22	955.305	860.073	903.79	751.136	839.34	795.21	921.855	927.629	899.148	1274.02	1475.76	1299.21							793.966	974.877	855.695	835.145	1097.52	921.662	869.97	1167.7	951.259	871.084	711.1	841.501	785.399
P52907	8	5	70.4257	5.22018e-06	1.22027e-06	1.20955	1	Docetaxel	Sodium Butyrate	33093.9	F-actin-capping protein subunit alpha-1 OS=Homo sapiens OX=9606 GN=CAPZA1 PE=1 SV=3	8752.05	8739.45	9148.82	8816.01	8725.14	8896.23	8786.29	8803.87	8834.76	8737.89	8646.66	9323.47	9044.73	8629.17	8648.7	8749.39	7087.67	7669.99	7577.03							9329.91	8739.45	8466.51	8053.58	9765.59	9351.35	8586.42	10761.3	9771.43	8421.69	8185.78	9347.47	8933.13
O00154;K7EKP8	10	4	73.7135	5.29651e-06	1.23107e-06	1.35216	1	Sodium Butyrate	Vitamin D3	42480.4	Cytosolic acyl coenzyme A thioester hydrolase OS=Homo sapiens OX=9606 GN=ACOT7 PE=1 SV=3	1878.91	1729.28	1784.79	1730.4	1771.54	1863.25	1705.46	1618.97	1692.83	1706.72	1639.45	1663.54	1809.73	1707.34	1645.62	1658.13	2002.64	2218.32	2119.45							2002.97	1729.28	1651.68	1580.75	1982.79	1958.57	1666.67	1978.93	1872.31	1644.96	1552.07	1667.82	1787.4
P00568;Q5T9B7;H0YID2	6	4	43.2559	5.33346e-06	1.23266e-06	1.23751	1	Sodium Butyrate	Docetaxel	21748.9	Adenylate kinase isoenzyme 1 OS=Homo sapiens OX=9606 GN=AK1 PE=1 SV=3	2860.79	2841.28	2886.55	2824.13	3027.71	3047.12	3066.45	3156.7	3174.1	3175.51	2895.1	2999.11	2655.34	2856.7	3075.83	2771.57	3619.23	3454.79	3506.13							3049.67	2841.28	2671.27	2579.9	3388.76	3203	2996.7	3858.55	3510.62	3060.59	2740.79	3006.83	2622.58
Q93077;A0A0U1RR32;A0A0U1RRH7;P04908;P0C0S8;P20671;Q7L7L0;Q96KK5;Q99878;Q9BTM1;H0YFX9;A0A3B3IS11	7	1	87.6611	5.43607e-06	1.24932e-06	1.43189	1	Docetaxel	Sodium Butyrate	14105.5	Histone H2A type 1-C OS=Homo sapiens OX=9606 GN=H2AC6 PE=1 SV=3	19633.3	19166.5	19583	20646.4	18698.2	17433.9	20344.8	19994.2	18681.2	20223.3	21903.2	25381.9	22821.6	18645.7	17795.8	17105	16796.9	15695	16469.1							20929.5	19166.5	18122.5	18860.8	20927.9	18325.7	19882	24439.6	20661.8	19491.5	20735.7	25447.3	22540
B9EGA3;J3KMX2;Q92925	2	1	8.534	5.70277e-06	1.30329e-06	2.36757	1	Vitamin D3	Control	56085.6	SMARCD2 protein OS=Homo sapiens OX=9606 GN=SMARCD2 PE=1 SV=1	1244.54	1111.36	966.661	1155.67	841.299	536.824	886.359	1559.66	1198.11	1132.38	1636.85	1147.49	1175.86	716.366	741.838	651.313	1031.85	909.338	951.676							1326.71	1111.36	894.568	1055.73	941.622	564.287	866.196	1906.43	1325.13	1091.4	1549.6	1150.44	1161.35
Q9ULD0	14	2	68.2548	5.76779e-06	1.30763e-06	2.17825	1	Sodium Butyrate	Nisin	115337	2-oxoglutarate dehydrogenase-like_ mitochondrial OS=Homo sapiens OX=9606 GN=OGDHL PE=1 SV=3	651.858	562.69	602.247	617.65	391.32	459.563	466.836	616.174	747.889	611.359	599.479	667.887	773.896	561.391	674.433	580.306	912.282	965.265	992.78							694.897	562.69	557.332	564.234	437.985	483.074	456.217	753.172	827.181	589.236	567.527	669.606	764.348
Q9UJU6;B4DDD6;H0Y5J4;F8WBG8;F8WBB2;F8WC20;F8WFE1	6	3	39.6579	5.78569e-06	1.30763e-06	1.24145	1	Nisin	Docetaxel	48492.5	Drebrin-like protein OS=Homo sapiens OX=9606 GN=DBNL PE=1 SV=1	2604.33	2647.8	2669.97	2693.79	3076.49	2994.21	2942.62	2475.67	2381.57	2611.72	2483.7	2442.97	2333.67	2697.83	2652.28	2874.78	2734.3	2906.04	2801.12							2776.29	2647.8	2470.85	2460.83	3443.36	3147.39	2875.69	3026.1	2634.07	2517.2	2351.32	2449.25	2304.87
P54709;C9JXZ1;F8WBY4;H7C547	5	1	28.2252	6.06231e-06	1.36262e-06	1.91752	1	Inosine	D3:D combination	31854.8	Sodium/potassium-transporting ATPase subunit beta-3 OS=Homo sapiens OX=9606 GN=ATP1B3 PE=1 SV=1	1144.44	1013.05	1087.89	1129.05	851.526	1130.9	1070.65	1369.28	1552.75	1349.43	796.162	866.293	968.268	1032.7	979.696	1053.01	1296.96	1391.72	1365.62							1220	1013.05	1006.76	1031.4	953.069	1188.75	1046.29	1673.73	1717.37	1300.59	753.726	868.523	956.322
Q9BV57;A0A0G2JQN5	8	3	53.4592	6.9164e-06	1.5461e-06	1.25274	0.999999	Nisin	Inosine	21555.5	1_2-dihydroxy-3-keto-5-methylthiopentene dioxygenase OS=Homo sapiens OX=9606 GN=ADI1 PE=1 SV=1	2359.84	2409.45	2297.47	2415.14	2777.07	2896.91	2586.21	2274.04	2074.96	2244.69	2185.14	2234.41	2231.88	2344.38	2334.3	2441.58	2203.56	2211.64	2349.83							2515.65	2409.45	2126.13	2206.28	3108.23	3045.11	2527.38	2779.64	2294.95	2163.46	2068.67	2240.16	2204.34
P31942	8	2	66.9549	7.2548e-06	1.61235e-06	1.44837	0.999999	Docetaxel	Sodium Butyrate	36983.6	Heterogeneous nuclear ribonucleoprotein H3 OS=Homo sapiens OX=9606 GN=HNRNPH3 PE=1 SV=2	4691.55	4699.46	4636.41	4993.77	4846.73	5412.37	4842.12	4605.52	4271.36	4409.59	4941.93	5192.58	5710.6	5595.65	4663.05	5198.89	3520.55	3621.91	3797.49							5001.31	4699.46	4290.63	4561.9	5424.7	5689.26	4731.98	5629.5	4724.22	4250.02	4678.53	5205.95	5640.14
O95625	2	1	9.4074	7.3064e-06	1.61235e-06	2.21359	0.999999	Nisin	Vitamin D3	121494	Zinc finger and BTB domain-containing protein 11 OS=Homo sapiens OX=9606 GN=ZBTB11 PE=1 SV=2	561.401	609.685	577.729	560.823	880.89	1039.3	994.134	539.026	471.236	467.682	667.922	582.475	586.956	600.845	580.751	517.412	506.863	489.983	419.904							598.468	609.685	534.642	512.322	985.935	1092.47	971.52	658.871	521.197	450.758	632.321	583.974	579.714
A0A0S2Z4G6;P09493;H0YKP3;A0A087WTJ7;A0A494C0I0	15	1	127.161	7.33102e-06	1.61235e-06	1.22694	0.999999	Nisin	Inosine	32783.7	Tropomyosin 1 (Alpha)_ isoform CRA_o (Fragment) OS=Homo sapiens OX=9606 GN=TPM1 PE=1 SV=1	14268.6	13932.8	14157.7	13640.1	16031.4	15944.3	14566	12850.4	12441.4	12641.5	14251.9	14212.5	14014.5	14455.5	14965.5	14467.5	13129.2	13851.2	13159.9							15210.7	13932.8	13101.9	12460.5	17943.1	16759.9	14234.7	15707.5	13760.5	12184	13492.2	14249.1	13841.6
P07686;Q5URX0;H0Y9B6;H0YA83;D6REQ8	16	7	101.83	7.49218e-06	1.63455e-06	1.53341	0.999999	Vitamin D3	Control	63593.7	Beta-hexosaminidase subunit beta OS=Homo sapiens OX=9606 GN=HEXB PE=1 SV=4	5695.88	5790.68	5851.37	6049.76	4796.28	5044.49	5423.33	5580.55	5104.44	5772.06	7227.79	7613.24	6070.58	4831.77	4853.02	4939.95	5094.24	5252.15	5428.04							6071.95	5790.68	5414.98	5526.57	5368.23	5302.56	5299.96	6821.3	5645.61	5563.18	6842.55	7632.84	5995.68
Q9Y696	11	1	70.2369	7.51188e-06	1.63455e-06	1.51167	0.999999	Nisin	Docetaxel	29000.3	Chloride intracellular channel protein 4 OS=Homo sapiens OX=9606 GN=CLIC4 PE=1 SV=4	1480.54	1661.74	1539.57	1747.43	1836.71	2053.16	1815.79	1346.94	1577.8	1440.82	1301.2	1166.18	1307.04	1518.7	1512.49	1714.27	1756.89	1937.71	1896.03							1578.3	1661.74	1424.75	1596.31	2055.74	2158.19	1774.49	1646.42	1745.08	1388.68	1231.84	1169.18	1290.92
K7EL50;P27797;A0A7P0T861;K7EJB9	21	9	186.499	7.73599e-06	1.67441e-06	1.16524	0.999999	Sodium Butyrate	Docetaxel	43585.2	Calreticulin OS=Homo sapiens OX=9606 GN=CALR PE=1 SV=2	30969.3	31915.4	32759.3	30814.3	32528.7	33811.6	32557.7	31153	32462.3	32193.3	29601.1	28575.1	28720.8	29484.1	28939.8	30972.6	33160.6	35080.6	33014.6							33014.1	31915.4	30316.2	28149.4	36407.7	35541.4	31817.1	38079.4	35904	31028.3	28023.3	28648.7	28366.4
O60664;K7ERZ3;K7EL96;K7ER39	18	6	129.794	8.19767e-06	1.765e-06	1.38289	0.999999	Sodium Butyrate	Vitamin D3	47246.1	Perilipin-3 OS=Homo sapiens OX=9606 GN=PLIN3 PE=1 SV=3	3379.04	3500.47	3723.33	3499.72	3747.39	3876.44	3568.16	3622.16	3517.61	3267.53	2923.93	3405.6	3216.59	3373.76	3367.17	3409.49	4326.49	4575.51	4154.98							3602.14	3500.47	3445.65	3197.06	4194.26	4074.75	3487	4427.5	3890.55	3149.28	2768.08	3414.37	3176.9
A2PYH4	6	1	23.1422	8.4886e-06	1.81807e-06	1.77957	0.999999	Sodium Butyrate	Vitamin D3	163808	Probable ATP-dependent DNA helicase HFM1 OS=Homo sapiens OX=9606 GN=HFM1 PE=1 SV=2	1293.73	1240.26	1122.72	1155.58	1161.32	1045.06	983.018	1551.67	1344.75	1333.78	1203.32	1276.51	1525	986.861	1056.99	1008.42	1813.56	1550.27	1741.77							1379.15	1240.26	1038.99	1055.65	1299.81	1098.52	960.657	1896.66	1487.32	1285.51	1139.19	1279.79	1506.19
P03951;X6R3B1	3	1	16.5852	9.2814e-06	1.97751e-06	1.62876	0.999999	Vitamin D3	Control	72162.2	Coagulation factor XI OS=Homo sapiens OX=9606 GN=F11 PE=1 SV=1	2074.85	2243.51	2371.29	2355.3	1760.61	1736.91	1765.24	1756.24	1872.48	2058.12	2567.18	2077.78	2123.12	1586.55	1721.28	1835.91	2343.68	2363.66	2420.68							2211.84	2243.51	2194.44	2151.61	1970.56	1825.77	1725.08	2146.72	2071.01	1983.64	2430.35	2083.13	2096.92
P13639;M0R0I6	57	31	555.576	1.0132e-05	2.14757e-06	1.23184	0.999998	Sodium Butyrate	D3:D combination	96307.8	Elongation factor 2 OS=Homo sapiens OX=9606 GN=EEF2 PE=1 SV=4	66492.2	71002.6	68969.2	73554.4	69183.9	71293.6	69309.2	64755.9	67479.6	68465.5	70918.5	71422.6	64715.9	72991.6	72186.9	75650.5	79860.2	75761.3	75163							70882.4	71002.6	63825.5	67193.3	77434	74940.8	67732.5	79153.5	74633.8	65987.9	67138.5	71606.5	63917.4
Q9NZ01;M0R3C3;M0R2N5	6	1	38.6936	1.05995e-05	2.23507e-06	1.33068	0.999998	Vitamin D3	Control	36433.6	Very-long-chain enoyl-CoA reductase OS=Homo sapiens OX=9606 GN=TECR PE=1 SV=1	10372	10274.8	10392.3	10535.7	9339.31	8678.98	8537.01	11248.8	10226.8	10034.8	9995.83	9231.26	8682.15	8869.86	8313.3	8085.67	11329.5	11708.8	10235.6							11056.8	10274.8	9617.28	9624.57	10453	9122.98	8342.82	13749.9	11311.1	9671.63	9463.04	9255.02	8575.03
Q96G03;E7ENQ8;E9PD70;H0Y921	18	5	110.656	1.10634e-05	2.32093e-06	1.18607	0.999998	Sodium Butyrate	D3:D combination	68796.7	Phosphoglucomutase-2 OS=Homo sapiens OX=9606 GN=PGM2 PE=1 SV=4	2442.64	2577.08	2538.03	2456.68	2588.65	2562.93	2577.94	2582.49	2448.21	2547.31	2691.01	2603.84	2543.88	2346.88	2288.59	2307.89	2704.75	2593.81	2855.63							2603.92	2577.08	2348.75	2244.22	2897.34	2694.05	2519.3	3156.66	2707.77	2455.13	2547.58	2610.54	2512.5
G5E9Q6;C9J0J7;C9JQ45;P35080;C9J2N0;C9J712	7	4	57.1836	1.12267e-05	2.34316e-06	1.1893	0.999998	D3:D combination	Sodium Butyrate	21357.5	Profilin OS=Homo sapiens OX=9606 GN=PFN2 PE=1 SV=1	10712.1	10956.3	10596.9	10968.8	11755.7	11719.3	10465.9	10249.3	10646.5	10706.9	10567.3	10615.3	10405	11029.4	10977.2	11499.8	9535.47	9487.72	9517.15							11419.3	10956.3	9806.63	10020.2	13157.6	12318.8	10227.8	12528.1	11775.3	10319.4	10004.1	10642.7	10276.6
Q5JWF2;A0A7I2V5R6;Q5JWE9;P63092;A0A0A0MR13;A0A590UJF0;A0A590UJQ9;A0A590UK28;B0AZR9;A0A590UJS2;A0A804HIH4;A0A590UJY2;H0Y7E8;A0A590UJC9;A0A590UJX6	19	3	147.47	1.18768e-05	2.46627e-06	1.24782	0.999998	Nisin	Sodium Butyrate	111766	Guanine nucleotide-binding protein G(s) subunit alpha isoforms XLas OS=Homo sapiens OX=9606 GN=GNAS PE=1 SV=2	2565.37	2853.46	2861.13	2915.8	3144.08	3129.99	3061.76	3023	2874.41	3132.23	2596.46	2644.58	2425.32	2935.41	2909.32	3040.24	2492.06	2431.09	2558.57							2734.75	2853.46	2647.75	2663.63	3519.01	3290.12	2992.11	3695.12	3179.15	3018.88	2458.06	2651.39	2395.4
Q6ECI4	3	2	13.5083	1.19603e-05	2.47107e-06	1.49603	0.999998	D3:D combination	Control	85102.6	Zinc finger protein 470 OS=Homo sapiens OX=9606 GN=ZNF470 PE=2 SV=3	7780.46	8019.26	8266.24	8032.02	7580.18	6911.31	7272.65	8715.87	9076.95	7224.48	9114.68	8362.43	8116.1	6043.82	6279.59	6367.44	7295.7	8637.46	7277.15							8294.17	8019.26	7649.75	7337.4	8484.1	7264.89	7107.22	10653.7	10039.3	6963.05	8628.86	8383.96	8015.96
P11216	32	2	187.67	1.27816e-05	2.62748e-06	1.3018	0.999997	Sodium Butyrate	Control	97380.5	Glycogen phosphorylase_ brain form OS=Homo sapiens OX=9606 GN=PYGB PE=1 SV=5	3628.62	3337.49	3352	3370.43	3629.62	3333.61	3380.52	3949.65	3689.72	3676.65	3307.47	3047.05	3037.27	3146.31	3149.29	2909.74	3941.15	3920.05	4122.27							3868.2	3337.49	3102.01	3078.95	4062.45	3504.15	3303.62	4827.8	4080.9	3543.6	3131.18	3054.9	2999.8
Q9H0D6	9	1	46.655	1.35443e-05	2.75751e-06	1.3366	0.999997	Vitamin D3	Inosine	109495	5'-3' exoribonuclease 2 OS=Homo sapiens OX=9606 GN=XRN2 PE=1 SV=1	877.692	953.017	891.312	880.887	992.593	957.46	918.682	771.894	754.582	790.339	948.131	909.093	959.865	950.705	882.929	863.028	762.883	855.259	766.689							935.642	953.017	824.839	804.706	1110.96	1006.44	897.784	943.514	834.583	761.739	897.595	911.433	948.022
Q16719;A0A087X297;B8ZZA3;A0A087WYM2;A0A087WYQ7;F8WEP1	19	4	104.5	1.35529e-05	2.75751e-06	1.33921	0.999997	Nisin	Sodium Butyrate	52864.9	Kynureninase OS=Homo sapiens OX=9606 GN=KYNU PE=1 SV=1	4221.07	4388.54	4232.19	4144.79	5032.72	4609.51	4622.18	3955.24	3586.62	3832.35	4100.66	4527.41	4585.34	4224.26	4135.96	4344.81	3625.14	3284.33	3741.85							4499.76	4388.54	3916.56	3786.34	5632.86	4845.32	4517.03	4834.63	3966.87	3693.66	3882.09	4539.06	4528.77
P30086	13	7	122.527	1.36164e-05	2.75751e-06	1.16624	0.999996	Inosine	Vitamin D3	21170.9	Phosphatidylethanolamine-binding protein 1 OS=Homo sapiens OX=9606 GN=PEBP1 PE=1 SV=3	39294.9	39846.5	40273.9	40729	41490.7	42360.6	41647.9	43453.9	41601.9	41139.3	35454.2	38744	38864.1	40475.5	40688.9	40345.9	38090.1	39161.6	37552.1							41889.3	39846.5	37270.4	37206.6	46438.4	44527.7	40700.5	53115.3	46012.6	39650.6	33564.5	38843.7	38384.6
P31153;Q00266	8	1	51.4582	1.53242e-05	3.08808e-06	1.4106	0.999995	D3:D combination	Inosine	44002.9	S-adenosylmethionine synthase isoform type-2 OS=Homo sapiens OX=9606 GN=MAT2A PE=1 SV=1	5113.09	5523	5756.88	5414.95	5380.33	5214.85	5135.59	4209.45	4123.96	4342.09	5770.08	5609.05	5685.46	5400.73	5766.25	5956.45	5511.3	5619.69	5824.65							5450.68	5523	5327.54	4946.65	6021.93	5481.63	5018.77	5145.36	4561.19	4184.97	5462.53	5623.49	5615.32
A0JNW5;A0A0C4DGH6;H0YHT7	12	2	62.1946	1.58224e-05	3.17285e-06	1.75264	0.999995	Inosine	Sodium Butyrate	165624	UHRF1-binding protein 1-like OS=Homo sapiens OX=9606 GN=UHRF1BP1L PE=1 SV=2	380.609	460.591	415.825	441.069	665.265	603.004	501.345	609.539	634.044	540.756	317.547	448.107	434.231	457.993	466.543	479.448	325.901	391.337	300.85							405.739	460.591	384.813	402.925	744.596	633.853	489.941	745.062	701.265	521.187	300.622	449.26	428.874
Q99519;E9PIF4	2	1	9.5538	1.71834e-05	3.41818e-06	4.08135	0.999993	Sodium Butyrate	Vitamin D3	45980.6	Sialidase-1 OS=Homo sapiens OX=9606 GN=NEU1 PE=1 SV=1	333.394	367.568	431.722	300.624	268.155	296.734	280.946	285.462	254.757	268.663	223.87	247.224	242.87	276.351	199.542	211.986	761.46	853.323	867.367							355.407	367.568	399.524	274.625	300.132	311.915	274.556	348.93	281.767	258.94	211.938	247.86	239.873
O75368	9	4	63.9327	1.72129e-05	3.41818e-06	1.16533	0.999993	Nisin	Vitamin D3	12774.3	SH3 domain-binding glutamic acid-rich-like protein OS=Homo sapiens OX=9606 GN=SH3BGRL PE=1 SV=1	13717.1	13497.6	13981.1	13652.6	14542.2	14940.3	13808.7	12592.5	13169.7	13182	13367.6	13257	13553.2	13686.6	13911.1	14225.9	12883.6	12959.9	13353.8							14622.8	13497.6	12938.4	12471.9	16276.3	15704.6	13494.6	15392.3	14565.9	12705	12655.1	13291.1	13386
P62987;M0R1M6;M0R2S1	8	1	65.0607	1.81514e-05	3.58713e-06	1.38877	0.999993	Vitamin D3	Docetaxel	15013.5	Ubiquitin-60S ribosomal protein L40 OS=Homo sapiens OX=9606 GN=UBA52 PE=1 SV=2	16083.1	16363.9	16285.1	16478.8	15670.7	16097.7	15554.5	14468.5	14962.6	15345.9	15276.3	14173.3	13708.3	15157.8	14306.2	15310.6	16356.1	16716.2	16980.3							17145	16363.9	15070.6	15053.7	17539.4	16921.3	15200.7	17685.4	16549	14790.6	14462	14209.8	13539.1
P48643;B7ZAR1;E9PCA1;E7ENZ3;D6RIZ7;H0Y914	26	7	216.502	1.83623e-05	3.61136e-06	1.15404	0.999991	Docetaxel	Sodium Butyrate	60127.4	T-complex protein 1 subunit epsilon OS=Homo sapiens OX=9606 GN=CCT5 PE=1 SV=1	16974.5	17535.5	17041.6	16878.9	16946.8	17519.7	16477.3	17697.4	16967	17231.7	17426	17649	17735.1	16645.2	16261.1	16616.3	15019.5	15186.5	15554.9							18095.2	17535.5	15770.6	15419.2	18967.7	18416	16102.5	21632.2	18765.8	16608.1	16497.2	17694.5	17516.2
P0DMV8;A0A0G2JIW1;P0DMV9;V9GZ37	37	9	424.404	1.89117e-05	3.70163e-06	1.40432	0.999992	Vitamin D3	Control	70337.5	Heat shock 70 kDa protein 1A OS=Homo sapiens OX=9606 GN=HSPA1A PE=1 SV=1	130895	131219	137291	135159	126604	133493	123633	125660	127655	128177	117908	116141	117996	110288	112822	115577	135446	149903	145534							139538	131219	127052	123471	141701	140322	120820	153599	141189	123539	111624	116440	116540
P05023;Q5TC01;Q5TC02	32	6	244.749	1.92238e-05	3.7324e-06	1.17442	0.999992	Nisin	Docetaxel	114208	Sodium/potassium-transporting ATPase subunit alpha-1 OS=Homo sapiens OX=9606 GN=ATP1A1 PE=1 SV=1	11635.3	11824.4	12177.5	12134.3	12227.4	13742.1	12709.2	12436.9	11970.5	12209.2	10618.7	10983.2	11332.3	11288.6	11520.8	11896.4	12423.6	12899	12521							12403.5	11824.4	11269.3	11084.9	13685.5	14445.2	12420.1	15202	13239.7	11767.3	10052.7	11011.5	11192.5
O15440;F8WCY8;A5PKY6;C9JZL5	9	1	48.4622	1.92514e-05	3.7324e-06	2.96555	0.999992	Control	D3:D combination	161744	ATP-binding cassette sub-family C member 5 OS=Homo sapiens OX=9606 GN=ABCC5 PE=1 SV=2	584.336	690.403	652.071	654.581	480.242	852.237	688.671	505.362	576.471	513.768	719.781	811.354	688.391	1026.12	1021.42	891.773	464.712	425.987	448.023							622.917	690.403	603.44	597.972	537.51	895.836	673.005	617.722	637.589	495.176	681.416	813.442	679.897
A0A024RA52;P25787;A0A7I2V2H3;A0A7I2YQP7;C9JCK5;H3BT36	9	3	90.5824	1.93708e-05	3.73782e-06	1.39103	0.999991	Docetaxel	Sodium Butyrate	26012.7	Proteasome subunit alpha type OS=Homo sapiens OX=9606 GN=PSMA2 PE=1 SV=1	4139.69	4105.81	3844.22	4181.72	3935.42	4044.92	3785.75	4498.34	4137.67	3916.91	4274.17	3876.11	4497.17	4132.96	3545.69	3698.59	3145.35	3049.13	2897.69							4413.02	4105.81	3557.52	3820.08	4404.71	4251.85	3699.64	5498.48	4576.35	3775.17	4046.35	3886.09	4441.68
Q56VL3;J3KPI9	4	2	21.1675	1.95312e-05	3.75108e-06	1.74437	0.999991	Docetaxel	Control	17295.7	OCIA domain-containing protein 2 OS=Homo sapiens OX=9606 GN=OCIAD2 PE=1 SV=1	1193	1065.57	1063.09	1195.59	1156.73	962.14	1317.57	1822.77	1386.57	1524.31	1578.93	1763.99	1592.88	1067.94	963.452	798.166	1449.99	1391.29	1362.4							1271.77	1065.57	983.802	1092.19	1294.67	1011.36	1287.59	2228.04	1533.58	1469.15	1494.77	1768.53	1573.23
P37802;X6RJP6;C9J5W6;Q9UI15	17	7	136.621	1.96809e-05	3.76217e-06	1.16712	0.999992	Nisin	Vitamin D3	22562.6	Transgelin-2 OS=Homo sapiens OX=9606 GN=TAGLN2 PE=1 SV=3	30654.9	30360.2	31297.2	31259.5	33638.8	35173.4	32709.6	30831.5	31329.2	31670.5	29895.7	30113.8	30111.8	28810.3	29717.8	31239.8	28559.5	30036.4	29271.8							32679	30360.2	28963.1	28556.1	37650.2	36972.8	31965.5	37686.4	34650.7	30524.4	28302.3	30191.3	29740.3
O75794;X6RA30;H7BZW7;X6RF82;X6RKY7	3	1	14.732	2.0253e-05	3.85353e-06	11.7697	0.999991	Vitamin D3	Nisin	39591.1	Cell division cycle protein 123 homolog OS=Homo sapiens OX=9606 GN=CDC123 PE=1 SV=1	202.266	252.915	227.633	250.028	64.9272	47.5793	42.3932	97.1533	175.935	126.477	518.626	384.044	302.972	61.9238	24.0904	189.084	176.206	201.636	194.247							215.621	252.915	210.656	228.406	72.6697	50.0134	41.4289	118.754	194.588	121.9	490.983	385.032	299.234
P38606;C9JVW8;C9JA17	22	5	140.719	2.10671e-05	3.98987e-06	1.30101	0.99999	Sodium Butyrate	D3:D combination	68703.4	V-type proton ATPase catalytic subunit A OS=Homo sapiens OX=9606 GN=ATP6V1A PE=1 SV=2	4128.39	4333.8	4245.07	4297.08	3707.07	4011.92	4004.91	3749	4026.75	4370.16	3952.19	4182.52	3952.67	4042.19	4041.35	4233.64	5013.89	4872.77	5349.69							4400.97	4333.8	3928.48	3925.46	4149.13	4217.16	3913.81	4582.54	4453.67	4212.02	3741.53	4193.28	3903.9
E9PPH5;Q9BTT0;E9PLC4;Q5TB19	2	1	17.9982	2.13291e-05	4.00784e-06	1.44532	0.99999	Inosine	Vitamin D3	13242.6	Acidic leucine-rich nuclear phosphoprotein 32 family member E (Fragment) OS=Homo sapiens OX=9606 GN=ANP32E PE=1 SV=1	2139.07	2251.23	2068.49	2351.67	2240.71	2177.4	2515.42	2567.63	2538.75	2522.96	2179.51	1925.57	2369.84	2188.97	2626.32	2379.03	2027.68	1923.56	2111.93							2280.3	2251.23	1914.22	2148.3	2507.91	2288.79	2458.2	3138.5	2807.91	2431.66	2063.34	1930.53	2340.6
P20674;H3BNX8;H3BRM5;H3BV69;H3BRI0	8	1	49.256	2.13579e-05	4.00784e-06	1.46683	0.99999	Vitamin D3	Control	16933.3	Cytochrome c oxidase subunit 5A_ mitochondrial OS=Homo sapiens OX=9606 GN=COX5A PE=1 SV=2	13001.7	13144.2	13395.9	13758.9	11983.2	12509.3	10959.3	12346.9	14394.6	13132.2	13820.9	12858.4	13608.6	10567.2	10989.3	10878.8	13065	12843.6	13849.4							13860.1	13144.2	12396.8	12569	13412.2	13149.3	10710	15092	15920.7	12657	13084.2	12891.5	13440.7
Q9UFN0	7	3	36.0413	2.16906e-05	4.05168e-06	1.36518	0.99999	Inosine	Sodium Butyrate	28580.7	Protein NipSnap homolog 3A OS=Homo sapiens OX=9606 GN=NIPSNAP3A PE=1 SV=2	1221.12	1209.11	1191.67	1178.44	1299.41	1370.1	1216.67	1476.03	1351.86	1362.1	1117.51	1098.71	1194.42	1155.47	1125.61	1113.34	1116.2	925.093	1027.88							1301.75	1209.11	1102.8	1076.53	1454.36	1440.2	1189	1804.21	1495.18	1312.81	1057.94	1101.53	1179.69
H3BPZ0;H7C112;Q6PCT2;H3BME1;H3BVB1	2	1	11.9635	2.24727e-05	4.17868e-06	1.53011	0.999989	Sodium Butyrate	Control	75538.8	F-box/LRR-repeat protein 19 OS=Homo sapiens OX=9606 GN=FBXL19 PE=1 SV=1	5575.16	5435.67	5566.87	5178.33	5673.28	5815.45	5688.18	6094.77	5492.95	5227.1	4932.54	4628.19	4260.63	4412.01	4841.12	4385.09	6681.56	7664.22	6522.18							5943.26	5435.67	5151.7	4730.5	6349.81	6112.96	5558.78	7449.85	6075.32	5037.95	4669.63	4640.1	4208.06
O00410;H0Y8C6;C9J875;C9JQT6;C9JXE0;C9JZD8;E7EQT5;E7ESZ1;E7ETV3;E7ETV8;E7EV12;E7EWK4;E7EX05;H0Y3V4	26	6	186.213	2.29703e-05	4.2519e-06	1.42927	0.999987	Nisin	D3:D combination	125113	Importin-5 OS=Homo sapiens OX=9606 GN=IPO5 PE=1 SV=4	6865.53	7273.02	7209.67	7226.9	7582.81	9277.18	7969.66	7019.14	7566.27	7656.08	6303.62	6942.75	6943.23	6485.7	7255.53	7657.25	6313.37	5938.56	6376.21							7318.83	7273.02	6671.98	6601.91	8487.05	9751.79	7788.37	8579.75	8368.45	7379.03	5967.63	6960.62	6857.56
P17480;E9PKP7	15	2	78.1903	2.31911e-05	4.27342e-06	1.54334	0.999987	Inosine	Sodium Butyrate	89748.3	Nucleolar transcription factor 1 OS=Homo sapiens OX=9606 GN=UBTF PE=1 SV=1	1847.27	1656.92	1911.26	1936.8	1809.41	1637.5	1953.85	1923.73	1917.87	2135.39	1839.2	1658.79	1821.01	1730.03	1743.93	1796.91	1164.77	1280.51	1427.48							1969.24	1656.92	1768.72	1769.3	2025.18	1721.27	1909.4	2351.44	2121.2	2058.11	1741.17	1663.06	1798.54
A0A0A6YYA0;Q9Y3B3;G3V2Y2	5	4	34.6788	2.38336e-05	4.37023e-06	1.36468	0.999987	Vitamin D3	Control	21575.1	Protein TMED7-TICAM2 OS=Homo sapiens OX=9606 GN=TMED7-TICAM2 PE=3 SV=1	3091.15	3029.75	2995.36	3199.35	2698.52	2773.22	2762.32	2744.35	3158.43	3426.52	3231.44	2851.86	3003.3	2573.29	2449.21	2518.92	3148.37	3429.69	3164.54							3295.25	3029.75	2771.97	2922.66	3020.32	2915.1	2699.49	3354.52	3493.29	3302.52	3059.2	2859.21	2966.25
Q13501;E7EMC7;E9PFW8;C9JRJ8;E3W990;C9J6J8;D6RBF1	10	6	73.124	2.40248e-05	4.37023e-06	2.17816	0.999987	Vitamin D3	Control	48485.6	Sequestosome-1 OS=Homo sapiens OX=9606 GN=SQSTM1 PE=1 SV=1	4088	4249.94	4401.4	4459.52	4188.05	4253.91	4182.52	3805.18	4302.11	4514.39	3778.92	3866.08	3909.45	3483.21	3029.57	3337.25	3454.76	3552.1	3482.12							4357.91	4249.94	4073.15	4073.86	4687.46	4471.53	4087.38	4651.21	4758.22	4351.02	3577.5	3876.03	3861.22
Q13242;H0YIB4;S4R3G0	12	1	69.7148	2.40369e-05	4.37023e-06	1.3923	0.999987	Docetaxel	Inosine	25656.3	Serine/arginine-rich splicing factor 9 OS=Homo sapiens OX=9606 GN=SRSF9 PE=1 SV=1	2374.95	2515.34	2571.01	2601.84	2347.46	2140.1	2440.65	2344.95	2116.93	2278.19	3105.3	3260.03	3018.85	2392.6	2172.05	2276.05	2302.98	2398.66	2622.01							2531.76	2515.34	2379.27	2376.83	2627.38	2249.59	2385.13	2866.32	2341.37	2195.75	2939.79	3268.42	2981.6
Q15185;A0A087WYT3;B4DDC6	10	4	86.5174	2.50633e-05	4.53667e-06	1.24847	0.999986	Nisin	Sodium Butyrate	18982.6	Prostaglandin E synthase 3 OS=Homo sapiens OX=9606 GN=PTGES3 PE=1 SV=1	28391.7	27510	28226.7	27940.7	30893.3	29397	29960.4	31509.3	29600.6	28174.3	26987.1	29227.6	30831.8	28805.8	28161.8	28018.4	24646.9	24663	22979.3							30266.3	27510	26121.5	25524.3	34577.3	30900.9	29278.9	38514.9	32738.8	27154.7	25548.6	29302.9	30451.4
Q14651;C9JAM8;H7C4N2	11	2	54.6762	2.56612e-05	4.62443e-06	2.07649	0.999985	Sodium Butyrate	Control	70652.8	Plastin-1 OS=Homo sapiens OX=9606 GN=PLS1 PE=1 SV=2	740.254	728.061	634.695	682.451	803.349	748.17	620.604	799.934	667.632	625.959	736.388	659.819	575.262	508.005	528.287	535.396	1169.28	1165.34	928.975							789.13	728.061	587.361	623.432	899.147	786.445	606.487	977.788	738.415	603.307	697.138	661.517	568.165
Q5JSZ5;A0A804HIM8	7	2	36.392	2.59493e-05	4.65584e-06	1.40729	0.999984	D3:D combination	Sodium Butyrate	244107	Protein PRRC2B OS=Homo sapiens OX=9606 GN=PRRC2B PE=1 SV=2	3812.03	4084.95	4287.89	4197.04	4068.14	4062.06	4031.66	3426.89	3617.76	3794.43	3597.12	3629.92	3545.66	4052.24	3842.31	4010.32	3224.08	3584.49	3496.52							4063.73	4084.95	3968.1	3834.07	4553.26	4269.87	3939.95	4188.81	4001.32	3657.12	3405.39	3639.26	3501.92
P27348;E9PG15	17	6	149.658	2.61873e-05	4.67802e-06	1.24152	0.999984	D3:D combination	Control	28049.4	14-3-3 protein theta OS=Homo sapiens OX=9606 GN=YWHAQ PE=1 SV=1	24391.4	25524.4	26743.5	26984.2	24721.9	24064.6	24444.9	24215.4	24370.8	24948.4	27215.7	27271.5	25866.3	23326.2	22762.5	22676.4	23827.7	24922.1	24090.8							26001.9	25524.4	24749	24650.5	27670	25295.7	23888.9	29599.3	26954.6	24045.5	25765.1	27341.7	25547.2
P63167;F8VRV5;F8VXL2;F8VXI7	6	1	58.0299	2.63454e-05	4.6858e-06	1.28494	0.999984	Sodium Butyrate	Vitamin D3	10537	Dynein light chain 1_ cytoplasmic OS=Homo sapiens OX=9606 GN=DYNLL1 PE=1 SV=1	5135.26	5610.98	5591.35	5686.55	5290.84	5568.92	4961.26	5647.05	6015.51	5773.92	5001.47	5149.89	5060.86	5322.16	5096.55	5277.77	6269.4	7071.9	6175.97							5474.32	5610.98	5174.35	5194.77	5921.76	5853.82	4848.41	6902.59	6653.28	5564.97	4734.88	5163.14	4998.42
F5GZ28;P18858;M0R0Q7	2	1	10.5655	2.73422e-05	4.84205e-06	1.89554	0.999982	Docetaxel	Sodium Butyrate	94575	DNA ligase OS=Homo sapiens OX=9606 GN=LIG1 PE=1 SV=1	1076.09	906.768	854.011	936.827	1008.31	792.021	725.549	1211.13	1005.27	1175.23	1278.83	933.953	1322.73	952.858	1072.34	1022.04	625.206	611.765	628.206							1147.14	906.768	790.32	855.809	1128.55	832.54	709.045	1480.41	1111.85	1132.7	1210.67	936.357	1306.41
Q96IX5	2	1	15.5167	2.7559e-05	4.85941e-06	1.3021	0.999982	Vitamin D3	Control	6514.61	ATP synthase membrane subunit K_ mitochondrial OS=Homo sapiens OX=9606 GN=ATP5MK PE=1 SV=1	11033.8	11086	11252.6	11010.6	10951.5	10821.3	10519.6	11224.9	10655	11569.5	11771.8	10663.8	10333.8	9538.16	8798.23	9712.78	11015	12319.1	11892.8							11762.3	11086	10413.4	10058.4	12257.4	11374.9	10280.3	13720.6	11784.7	11150.8	11144.4	10691.3	10206.3
Q14166	9	1	51.3171	2.7753e-05	4.8726e-06	2.34743	0.999982	Inosine	D3:D combination	75202.1	Tubulin--tyrosine ligase-like protein 12 OS=Homo sapiens OX=9606 GN=TTLL12 PE=1 SV=2	428.622	536.744	463.29	517.735	486.593	572.279	475.731	666.537	565.058	639.286	450.839	606.38	689.866	529.023	556.673	461.32	524.282	458.073	488.195							456.922	536.744	428.738	472.96	544.618	601.556	464.909	814.732	624.966	616.152	426.809	607.941	681.355
Q02878;F8VZ45;U3KQR5;F8VR69	11	4	96.536	2.79018e-05	4.87779e-06	1.14651	0.999976	Control	Inosine	32785	60S ribosomal protein L6 OS=Homo sapiens OX=9606 GN=RPL6 PE=1 SV=3	12194.2	12506.9	12896.5	12333.4	11895.8	12612.1	11841.6	11121.1	11444.4	11119.1	11935.2	12205.8	11946.8	13057.6	12539.9	13022.1	11782.2	11692.3	11402							12999.4	12506.9	11934.7	11266.8	13314.4	13257.3	11572.3	13593.7	12657.7	10716.8	11299	12237.2	11799.4
Q96FQ6	5	3	45.9238	2.85801e-05	4.97512e-06	1.32766	0.999981	Control	Sodium Butyrate	11858.4	Protein S100-A16 OS=Homo sapiens OX=9606 GN=S100A16 PE=1 SV=1	9009.75	8652.44	9584.71	8672.23	9929.6	9084.92	9967.29	8633.17	7968.4	8632.63	9329.38	9533.62	9201.77	9934.75	10361.2	9482.13	7532.85	7877.29	7018.94							9604.62	8652.44	8869.89	7922.24	11113.7	9549.7	9740.56	10552.6	8813.22	8320.24	8832.12	9558.16	9088.23
P61158;B4DXW1;F8WDR7;F8WE84;F8WEW2	16	7	129.8	2.88308e-05	4.9975e-06	1.37618	0.999981	Nisin	Sodium Butyrate	47827.5	Actin-related protein 3 OS=Homo sapiens OX=9606 GN=ACTR3 PE=1 SV=3	13034.8	13190.6	13313.4	13884.3	15640.4	15481.3	13497.9	12918.7	12947.7	12505.7	13691.4	13978.6	13340.4	13155.5	12541.5	13076.2	11157.2	10758.8	10506.9							13895.4	13190.6	12320.5	12683.5	17505.4	16273.3	13190.8	15790.9	14320.4	12053.1	12961.7	14014.6	13175.8
Q2M2Z5;A0A087WTH3;A0A087X032;A0A087X0T6;A0A087X251	2	1	8.3343	2.98155e-05	5.14637e-06	1.57101	0.999979	Nisin	Sodium Butyrate	75795.4	Centrosomal protein kizuna OS=Homo sapiens OX=9606 GN=KIZ PE=1 SV=2	495.55	527.272	489.856	502.108	668.233	657.515	583.223	496.308	498.661	538.324	436.475	470.819	478.023	583.708	601.44	626.016	435.565	452.969	326.588							528.269	527.272	453.323	458.685	747.918	691.153	569.956	606.655	551.53	518.843	413.211	472.031	472.125
P08237;A0A2R8Y891;F8VZI0;F8VX13;F8VZQ1;F8VW30;F8VP00;F8VSF7;F8VTQ3;F8VVE3;F8VYK8;H0YHB8	17	2	103.219	3.02355e-05	5.16586e-06	1.42901	0.999974	Nisin	Control	86038.1	ATP-dependent 6-phosphofructokinase_ muscle type OS=Homo sapiens OX=9606 GN=PFKM PE=1 SV=2	3145.65	3013.22	3465.75	2904.02	3542.35	3423.91	3250.29	3183.95	3018.26	2832.58	2608.25	2608.22	2468.63	2291.37	2418.94	2439.08	3180.86	3812.85	3061.03							3353.35	3013.22	3207.28	2652.87	3964.77	3599.08	3176.35	3891.86	3338.26	2730.07	2469.23	2614.94	2438.17
Q13228;H0Y532;A6PVX1;F2Z2W8;F8WCR4;C9JVL0;F8WBA9	15	4	104.644	3.02531e-05	5.16586e-06	1.25622	0.999978	Nisin	Vitamin D3	52961.3	Methanethiol oxidase OS=Homo sapiens OX=9606 GN=SELENBP1 PE=1 SV=2	3615.7	3558.89	3832.6	3546.04	4185.65	4138.69	3720.34	3907.07	4049.81	3820.89	3399.26	3591.99	3521.06	3452.5	3726.53	3432.66	3843.71	3906.01	4049.82							3854.42	3558.89	3546.77	3239.37	4684.78	4350.42	3635.71	4775.75	4479.18	3682.62	3218.07	3601.24	3477.62
Q13596;H0YK42	9	1	46.1823	3.03072e-05	5.16586e-06	1.20568	0.999977	Vitamin D3	Control	59183.6	Sorting nexin-1 OS=Homo sapiens OX=9606 GN=SNX1 PE=1 SV=3	16949.5	17276.9	18170.1	17386.1	16742.6	17376.2	17232.7	16014.2	16599.2	16818.8	16721.7	16725.2	16489.5	15020.3	15257.7	15322.1	17221.9	18595.5	16749.4							18068.6	17276.9	16815	15882.5	18739.1	18265.2	16840.7	19574.8	18359.1	16210.2	15830.5	16768.3	16286.1
Q9Y6B6;D6RD69;D6R9R5;Q9H029;D6RDB2	6	2	38.6436	3.15511e-05	5.34433e-06	1.26025	0.999976	Sodium Butyrate	D3:D combination	22524	GTP-binding protein SAR1b OS=Homo sapiens OX=9606 GN=SAR1B PE=1 SV=1	3457.51	3538.02	3671.29	3579.34	3477.33	3478.36	3429.21	3823.68	3666.39	3774.86	3333.15	3643.9	3998.23	3516.01	3533.34	3438.94	4204.98	4089.12	4288.11							3685.8	3538.02	3397.49	3269.79	3892	3656.31	3351.21	4673.83	4055.1	3638.26	3155.49	3653.28	3948.9
A0A096LPJ4;P05161;A0A096LNZ9	7	5	62.0961	3.16156e-05	5.34433e-06	1.32971	0.999974	Nisin	Vitamin D3	17013.4	Ubiquitin-like protein ISG15 OS=Homo sapiens OX=9606 GN=ISG15 PE=1 SV=1	9490.69	9132.89	8948.67	9278.44	10511.7	10737.5	9578.49	8536.8	9375.5	8694.27	8758.01	7609.88	8720.36	8641.77	9105.38	8886.03	10120.8	9184.17	10263.1							10117.3	9132.89	8281.29	8476.02	11765.2	11286.8	9360.6	10434.8	10369.5	8379.64	8291.2	7629.47	8612.76
O14745;J3QRP6;J3QRA3	18	6	153.366	3.41263e-05	5.745e-06	1.21066	0.999971	Vitamin D3	Inosine	39153.6	Na(+)/H(+) exchange regulatory cofactor NHE-RF1 OS=Homo sapiens OX=9606 GN=SLC9A3R1 PE=1 SV=4	23454.4	24923.2	25259.1	24698.4	24952.5	24689	25026.2	20770.2	21187.3	22716.6	23692.1	22832.6	21914.5	26135.3	25535	25572.1	23693.2	26370.6	24950.6							25003	24923.2	23375.3	22562.4	27928	25952	24456.9	25388.1	23433.6	21894.5	22429.3	22891.3	21644.1
F5GX51;Q9Y4F9;A0A2R8YEE0;H3BP45	10	2	51.1777	3.44606e-05	5.7775e-06	2.73721	0.999971	Nisin	Inosine	113689	Rho family-interacting cell polarization regulator 2 OS=Homo sapiens OX=9606 GN=RIPOR2 PE=1 SV=2	371.073	416.288	380.811	386.001	605.946	736.137	924.347	203.464	289.62	334.924	336.009	331.339	327.867	361.386	405.066	461.529	265.352	283.907	425.103							395.573	416.288	352.411	352.619	678.204	773.797	903.321	248.701	320.326	322.804	318.1	332.192	323.822
Q7L576;A0A0G2JQT1;A0A0G2JR96;A0A087WTQ3;A0A087WWZ1;A0A087WVE1;H0YL50;A0A087WZL7	32	3	171.514	3.52357e-05	5.88334e-06	1.39105	0.999969	D3:D combination	Control	146837	Cytoplasmic FMR1-interacting protein 1 OS=Homo sapiens OX=9606 GN=CYFIP1 PE=1 SV=1	1149.47	1209.77	1239.34	1273.18	1087.47	1012.28	1201.69	1163.76	1166.29	1159.2	1284.69	1162.33	1086.47	961.497	1040.26	1029.14	1146.1	1141.39	1180.73							1225.36	1209.77	1146.91	1163.07	1217.15	1064.07	1174.35	1422.5	1289.94	1117.25	1216.21	1165.32	1073.07
P49720;A0A087WUL2;A0A087WY10;A0A087WXQ8	8	3	61.8269	3.6218e-05	6.0033e-06	1.19641	0.999968	Vitamin D3	Sodium Butyrate	23234.1	Proteasome subunit beta type-3 OS=Homo sapiens OX=9606 GN=PSMB3 PE=1 SV=2	7290.94	7297.52	7277.79	7264.59	7450.23	7431.79	6984.45	7293.25	7054.24	7415.53	7417.75	7391.51	7551.85	6941.92	7260.03	7366.16	6491.22	6367.95	6637.33							7772.33	7297.52	6735.02	6636.34	8338.65	7811.99	6825.57	8914.8	7802.14	7147.18	7022.38	7410.54	7458.68
A0A7P0T9Y3;A0A7P0TBC9;A0A7P0TAS7;A0A7P0TB96	45	13	305.589	3.62476e-05	6.0033e-06	1.12186	0.999953	D3:D combination	Nisin	158739	Cytoplasmic dynein 1 heavy chain 1 OS=Homo sapiens OX=9606 GN=DYNC1H1 PE=1 SV=1	6147.67	6029.89	6310.95	6367.06	6240.36	6145.84	6188.5	6387.69	5968.91	6647.5	6323.2	6250.1	6113.78	6108.93	6101.87	6470.09	6898.16	6788.27	6729.25							6553.58	6029.89	5840.29	5816.43	6984.51	6460.26	6047.73	7807.9	6601.74	6406.95	5986.17	6266.19	6038.35
O75534;E9PLT0;E9PNG3;E9PKN4;E9PLD4	22	7	163.686	3.64474e-05	6.01204e-06	1.30992	0.999968	Control	D3:D combination	89740.2	Cold shock domain-containing protein E1 OS=Homo sapiens OX=9606 GN=CSDE1 PE=1 SV=2	3999.07	4212.28	4296.95	4245.19	4262.21	4399.74	4438.5	4360.51	4034.07	4356.27	4461.67	4216.73	4077.27	4702.05	4879.29	4899.54	3659.09	4121.28	4005.62							4263.11	4212.28	3976.49	3878.06	4770.47	4624.83	4337.53	5330	4461.77	4198.63	4223.86	4227.58	4026.96
P23919;H7BZ20	2	1	11.5993	3.728e-05	6.1247e-06	1.45942	0.999966	Control	Sodium Butyrate	23990.4	Thymidylate kinase OS=Homo sapiens OX=9606 GN=DTYMK PE=1 SV=4	923.038	916.158	1058.16	955.623	1159.32	1133.62	1006.54	1019.16	985.725	972.913	1029.15	1110.95	976.746	1041.99	1220.73	1141.57	757.181	850.997	724.45							983.982	916.158	979.244	872.979	1297.56	1191.61	983.642	1245.76	1090.23	937.706	974.293	1113.81	964.695
P26368;K7ENG2;K7ELP8	13	5	102.103	3.77039e-05	6.16956e-06	1.42744	0.999965	Nisin	Sodium Butyrate	53843.3	Splicing factor U2AF 65 kDa subunit OS=Homo sapiens OX=9606 GN=U2AF2 PE=1 SV=4	8064.53	7796.36	8389.99	8180.2	9345.97	10029.8	8111.03	7859.83	8368.99	7334.26	7939.69	8621.89	8990.33	8708.2	8824.36	8714.93	6445.1	6536.99	6273.96							8596.99	7796.36	7764.27	7472.76	10460.5	10542.9	7926.53	9607.36	9256.28	7068.85	7516.5	8644.08	8879.41
Q9UBM7;A0A804HI25;A0A804HJQ7;A0A804HJI8;A0A804HL56;E9PM00;E9PJ54;H0YE57;E9PIP9;E9PQ71;E9PRL8;E9PLZ2	9	3	62.5796	3.825e-05	6.22032e-06	1.29228	0.999964	Vitamin D3	Control	55230.9	7-dehydrocholesterol reductase OS=Homo sapiens OX=9606 GN=DHCR7 PE=1 SV=1	5001.48	4966.49	5146.66	5195.16	4431.35	4439.01	4282.56	4475.09	5131.41	5132.9	5642.6	5377.31	5527.61	4329.7	4550.06	4173.88	5297.1	5608.36	5804.15							5331.7	4966.49	4762.83	4745.87	4959.78	4666.11	4185.14	5470.06	5675.45	4947.15	5341.85	5391.16	5459.41
P56537;B7ZBH1;A0A0U1RQV5;A0A0B4J1Y7;F8WD20;F8WDS6	7	4	58.8903	3.83182e-05	6.22032e-06	1.2456	0.999959	Nisin	Sodium Butyrate	27112.4	Eukaryotic translation initiation factor 6 OS=Homo sapiens OX=9606 GN=EIF6 PE=1 SV=1	4922.17	4827.35	5054.17	4705.07	4919.43	5193.78	5064.12	4479.67	4488.59	4527.62	4619	4523.69	5125.29	4695.81	4722.35	5004.02	3913.41	4098.53	4172.8							5247.16	4827.35	4677.23	4298.17	5506.06	5459.49	4948.92	5475.66	4964.47	4363.78	4372.8	4535.33	5062.05
A0A3B3IT92;A0A3B3IU45;P33991;A0A3B3IS57;A0A3B3ITP6;E5RG31;A0A3B3IRR8;A0A3B3ISC1	28	4	176.732	3.85211e-05	6.22853e-06	1.21558	0.999964	Control	Sodium Butyrate	101306	DNA replication licensing factor MCM4 OS=Homo sapiens OX=9606 GN=MCM4 PE=1 SV=1	3495.2	3531.53	3602.55	3501.07	3593.81	3676.48	3447.82	3820.28	3857.05	3839.27	3480.63	3643.63	3836.17	3799.11	3836.19	3906.06	3227.28	3268.97	2998.24							3725.98	3531.53	3333.88	3198.29	4022.36	3864.56	3369.39	4669.67	4265.98	3700.34	3295.11	3653.01	3788.84
P51530;F8VR31;H0Y455;F8VPM6	21	3	96.9407	3.91637e-05	6.3075e-06	1.80527	0.999962	Vitamin D3	Nisin	122126	DNA replication ATP-dependent helicase/nuclease DNA2 OS=Homo sapiens OX=9606 GN=DNA2 PE=1 SV=3	1421.37	1347.3	1424.85	1440.67	1025.41	1026.71	1131.84	1318.03	1521.43	1330.81	1772.37	1474.33	1488.05	1032.93	1257.14	1189.11	1493.11	1240.56	1661.06							1515.21	1347.3	1318.59	1316.08	1147.69	1079.23	1106.09	1611.08	1682.73	1282.65	1677.9	1478.13	1469.69
P11498;A0A494C016;A0A494C0T2;A0A494C101;E9PRE7	3	1	13.7573	3.93704e-05	6.31592e-06	1.8997	0.999955	Sodium Butyrate	Nisin	130375	Pyruvate carboxylase_ mitochondrial OS=Homo sapiens OX=9606 GN=PC PE=1 SV=2	1093.2	1076.67	889.542	1018.41	1053.45	716.718	921.259	1344.42	1120.77	1052.13	1023.7	1191.37	1257	1050.53	1037.82	964.308	1741.01	1746.43	1625.46							1165.38	1076.67	823.201	930.34	1179.07	753.384	900.303	1643.33	1239.59	1014.05	969.139	1194.44	1241.5
P61160;F5H6T1;A0A1B0GWD0;A0A1B0GWH0	15	9	117.813	3.96126e-05	6.32995e-06	1.22313	0.999961	Docetaxel	Sodium Butyrate	45046	Actin-related protein 2 OS=Homo sapiens OX=9606 GN=ACTR2 PE=1 SV=1	7083.59	6965.56	6982.53	7081.51	7484.88	7275.9	7189.93	7619.7	7424.24	6883.21	7440.22	7331.09	7363.64	6506.22	6520.2	6741.17	5857.95	6498.61	5740.34							7551.28	6965.56	6461.78	6469.09	8377.44	7648.12	7026.37	9313.83	8211.37	6634.12	7043.65	7349.97	7272.78
P28072;A0A087X2I4;I3L3X7	6	3	47.6849	4.06879e-05	6.47649e-06	1.16452	0.999959	Vitamin D3	Sodium Butyrate	25585.9	Proteasome subunit beta type-6 OS=Homo sapiens OX=9606 GN=PSMB6 PE=1 SV=4	11985.5	12213.8	12036.5	11701.8	12075.8	11679.6	11933.1	11975.2	12173.5	12387.2	11781	12066.7	12199.8	12219.6	12208.4	12436.7	10922.8	10232.3	10782.1							12776.9	12213.8	11138.8	10689.8	13515.8	12277.1	11661.7	14637.7	13464.1	11939	11153	12097.7	12049.3
P62873;B3KVK2;F6UT28;B1AKQ8;F6X3N5	12	2	94.5683	4.19511e-05	6.63002e-06	1.24193	0.999955	Nisin	Control	38175.4	Guanine nucleotide-binding protein G(I)/G(S)/G(T) subunit beta-1 OS=Homo sapiens OX=9606 GN=GNB1 PE=1 SV=3	4190.76	4094.99	4357.92	4229.38	4727.01	4936.18	4397.91	4313.97	4543.26	4340.51	3758.65	3934.3	3894.13	3754.68	3797.89	3769.36	3664.92	4136.76	3853.63							4467.46	4094.99	4032.91	3863.61	5290.7	5188.71	4297.87	5273.12	5024.94	4183.44	3558.31	3944.43	3846.08
H0YFD6;P40939;A0A2R8Y4F5;A0A2R8YG21;A0A2R8Y688	24	10	206.73	4.19766e-05	6.63002e-06	1.21763	0.999956	Sodium Butyrate	Control	87227.2	Enoyl-CoA hydratase OS=Homo sapiens OX=9606 GN=HADHA PE=1 SV=2	9785.1	9073.04	9081.78	9544.9	9181.98	9332.04	9091.69	9907.79	9305.63	9651.89	9912.04	8962.3	9387.94	8855.38	8697.57	9326.56	10561.2	11060.4	11107.8							10431.2	9073.04	8404.47	8719.44	10276.9	9809.46	8884.88	12110.7	10292.2	9302.61	9383.72	8985.37	9272.11
Q12765;C9K052;B8ZZP4	8	2	57.3644	4.28794e-05	6.74656e-06	1.22792	0.999946	Nisin	Inosine	47009.4	Secernin-1 OS=Homo sapiens OX=9606 GN=SCRN1 PE=1 SV=2	3591.72	3673.5	3829.92	3656.16	4099.32	4006.15	3768.59	3009.74	3268.32	3391.97	3238.12	3443.71	3141.19	3632.74	3485.01	3675.05	3790.32	3679.35	4181.17							3828.87	3673.5	3544.29	3339.97	4588.16	4211.09	3682.86	3678.91	3614.83	3269.23	3065.53	3452.58	3102.44
P17174	12	6	82.7317	4.45134e-05	6.97683e-06	1.26318	0.999935	Sodium Butyrate	Docetaxel	46475.7	Aspartate aminotransferase_ cytoplasmic OS=Homo sapiens OX=9606 GN=GOT1 PE=1 SV=3	4649.33	4431.4	4719.59	4488.6	4117.18	4314.18	4106.89	4595.72	4617.52	4359.71	3826.11	3920.33	4112.19	4269.62	4373.56	4486.51	5143.4	4821.07	5015.11							4956.3	4431.4	4367.61	4100.42	4608.15	4534.89	4013.46	5617.51	5107.08	4201.94	3622.17	3930.43	4061.45
P11940;A0A7I2V649;A0A7I2YQ88;A0A7I2YQ90;E7EQV3;E7ERJ7;H0YAR2;A0A087WTT1;A0A7I2V4N4;A0A7I2YQE4;H0YBN4;Q9H361;E5RGH3;E5RH24;E5RJB9;H0YB86;E5RHG7;H0YAP2;Q5JQF8;H0YAS6;H0YB75;A0A6I8PLA1;A0A6I8PS38;E5RFD8;E5RGC4;H0YAS7;H0YC10	25	7	218.773	4.51968e-05	7.05689e-06	1.18881	0.999935	Control	Inosine	70899.1	Polyadenylate-binding protein 1 OS=Homo sapiens OX=9606 GN=PABPC1 PE=1 SV=2	6245	6251.4	6655.65	6416.33	6063.7	6863.04	6425.29	5313.75	5521.53	5700.83	6382.04	6570.62	6338.86	6379.65	6596.56	6682.01	6006.14	6330.58	6166.93							6657.33	6251.4	6159.28	5861.43	6786.78	7214.14	6279.13	6495.18	6106.92	5494.53	6041.87	6587.53	6260.65
Q14974;J3KTM9;J3QKQ5;J3QR48;J3QRG4	24	8	177.576	4.71371e-05	7.33187e-06	1.2561	0.999939	Nisin	Sodium Butyrate	98482	Importin subunit beta-1 OS=Homo sapiens OX=9606 GN=KPNB1 PE=1 SV=2	5531.38	5526.39	5707.06	5533.64	5630.78	5916.62	5768.98	5453.3	5636.02	5706.27	5580.77	6270.84	5230.97	5525.42	5636.12	5739.29	4734.16	4465.5	4586.17							5896.59	5526.39	5281.43	5055.08	6302.24	6219.31	5637.75	6665.77	6233.55	5499.77	5283.31	6286.99	5166.43
P62805	11	5	85.2914	4.77338e-05	7.39655e-06	1.25031	0.999936	D3:D combination	Sodium Butyrate	11367.4	Histone H4 OS=Homo sapiens OX=9606 GN=H4C1 PE=1 SV=2	163891	151874	150059	162258	153833	148425	139920	140490	144680	131783	153927	148912	164441	141312	145553	150627	125855	142608	134896							174712	151874	138868	148225	172178	156018	136737	171727	160020	127014	145723	149296	162412
C9JIZ6;P07602;A0A0J9YXB8;Q5BJH1	15	4	89.3739	4.81476e-05	7.42702e-06	1.36312	0.999939	Sodium Butyrate	Control	60266	Prosaposin OS=Homo sapiens OX=9606 GN=PSAP PE=1 SV=2	8406.31	8716.07	9147.14	8873.49	9199.87	9794.32	9168.84	7361.21	8147.07	8311.42	8407.24	8085.84	7682.35	7733.85	7776.51	7709.12	10277.5	10474.5	10898.9							8961.34	8716.07	8464.95	8106.09	10296.9	10295.4	8960.27	8997.87	9010.83	8010.65	7959.13	8106.66	7587.56
P00390;A0A2R8YF59;H0YC68	13	6	93.8061	4.82935e-05	7.42702e-06	1.19474	0.999936	Vitamin D3	Control	56827.4	Glutathione reductase_ mitochondrial OS=Homo sapiens OX=9606 GN=GSR PE=1 SV=2	7856.62	8038.06	7468.77	8047.27	7840.57	8135.44	7647.48	7053.32	7931.52	7577.82	8581.68	8272.25	7971.75	7532.53	7605.71	7415.67	7856.16	8014.8	7746.52							8375.36	8038.06	6911.76	7351.33	8775.54	8551.64	7473.52	8621.52	8772.43	7303.59	8124.27	8293.54	7873.39
O75439;G3V0E4;F8WAZ6;F8WBE1;F8WEA6	10	1	52.5647	4.88376e-05	7.48256e-06	1.42852	0.99994	Vitamin D3	Control	55107.6	Mitochondrial-processing peptidase subunit beta OS=Homo sapiens OX=9606 GN=PMPCB PE=1 SV=2	1927.64	1846.55	1847.33	1995.76	1656.88	1727.87	1618.33	1937.41	1729.66	1664.72	2344.81	1931.66	1770.37	1628.89	1492.52	1665.85	1738.89	1912.56	1691.31							2054.91	1846.55	1709.56	1823.16	1854.46	1816.27	1581.52	2368.16	1913.04	1604.48	2219.83	1936.63	1748.53
A0A1B0GVD5;A0A1B0GW44;A0A1B0GWE8;P07339;A0A1B0GU03;A0A1B0GU92;A0A1B0GV23;C9JH19;A0A1B0GVP3;F8W787;F8WD96;H7C469;A0A1B0GVF1	25	16	244.527	5.04843e-05	7.706e-06	1.32945	0.999935	Nisin	Sodium Butyrate	44751.2	Cathepsin D OS=Homo sapiens OX=9606 GN=CTSD PE=1 SV=1	64100.1	62870	69981.7	63237	73003.6	77536.4	75125.7	66152.6	66779.1	63501.8	60514.6	58053.7	63381.9	63126.8	63881.5	65032.5	53783.6	54573.2	61387.3							68332.3	62870	64762.5	57768.2	81709.1	81503	73416.8	80860.7	73859.1	61203.8	57289.1	58203.2	62599.9
A0A0A0MRE5;H0YBF7;Q9ULH1	2	1	9.2958	5.07451e-05	7.71702e-06	1.27841	0.999916	Sodium Butyrate	Inosine	125742	Arf-GAP with SH3 domain_ ANK repeat and PH domain-containing protein 1 OS=Homo sapiens OX=9606 GN=ASAP1 PE=1 SV=1	11087.9	10905.2	11421.3	11553.2	10257.3	11072.3	11167.7	9651.93	10044.9	11073.2	11945.7	12782.9	13706.2	12238.4	13013.8	13589.9	13231.9	12937.8	13167.1							11820	10905.2	10569.5	10554.1	11480.5	11638.8	10913.7	11797.9	11109.9	10672.5	11309	12815.8	13537.1
P07305	2	1	13.9211	5.22776e-05	7.92062e-06	1.39086	0.999932	Sodium Butyrate	Control	20863	Histone H1.0 OS=Homo sapiens OX=9606 GN=H1-0 PE=1 SV=3	24474.3	25218.5	27075.6	24159.4	23539	23177.3	22904.5	24251.5	24867.5	25494	25612.1	23074.8	21938.5	21352.2	21881.7	21548.8	30351.1	33166.2	26586.2							26090.3	25218.5	25056.3	22070	26346	24363	22383.5	29643.5	27504	24571.5	24246.9	23134.2	21667.8
Q8TBY8;H0YFP6;F5H4F8;F5H5J2;F5GXW3	28	1	154.639	5.30693e-05	8.01091e-06	2.25236	0.999923	Vitamin D3	Docetaxel	119034	Polyamine-modulated factor 1-binding protein 1 OS=Homo sapiens OX=9606 GN=PMFBP1 PE=1 SV=3	427.57	521.514	450.854	529.996	514.389	544.782	492.603	448.548	412.867	501.869	339.668	220.38	220.854	357.379	388.467	450.597	473.108	443.224	436.648							455.8	521.514	417.23	484.161	575.729	572.653	481.398	548.276	456.64	483.707	321.564	220.948	218.129
Q02880;E9PCY5	41	6	229.933	5.33097e-05	8.01761e-06	1.19686	0.999927	Docetaxel	Vitamin D3	184237	DNA topoisomerase 2-beta OS=Homo sapiens OX=9606 GN=TOP2B PE=1 SV=3	2605.69	2542.44	2520.25	2553.4	2596.93	2731.77	2492.17	2595.92	2478.04	2566.94	2629.03	2724.57	2850.74	2563.16	2622.61	2541.36	2320.31	2436.97	2347.27							2777.74	2542.44	2332.29	2332.58	2906.61	2871.52	2435.48	3173.09	2740.77	2474.05	2488.9	2731.58	2815.57
Q04760	10	6	71.9133	5.52676e-05	8.28163e-06	1.17255	0.999902	Inosine	Nisin	21005.9	Lactoylglutathione lyase OS=Homo sapiens OX=9606 GN=GLO1 PE=1 SV=4	10863.3	10679.1	11104.1	10862	10236.2	10688.9	10933.6	12678.9	12184.5	12492.7	11061.7	11514.7	11328.7	10720.7	11229.4	10781.8	11527.7	11556.7	11952.8							11580.5	10679.1	10276	9922.6	11456.9	11235.7	10684.9	15497.9	13476.3	12040.6	10472.1	11544.3	11188.9
O75367;B4DJC3;D6RCF2;A0A7I2V2N7;A0A7I2V412;A0A7I2V6E9;A0A7I2YQD6;A0A7I2YQR8;Q9P0M6;A0A7I2V3R0;A0A7I2V4D9;A0A7I2YQB9;Q5SQT3	17	7	154.231	5.57235e-05	8.31947e-06	1.23127	0.999922	Vitamin D3	Sodium Butyrate	39788.2	Core histone macro-H2A.1 OS=Homo sapiens OX=9606 GN=MACROH2A1 PE=1 SV=4	18087.2	17743.9	18009.4	18015.2	17504.1	18063.4	18199.5	15743.6	17039.5	17921.1	17757	18351.5	18192.8	16899.5	17984	17084.7	15466.3	17280.4	16571.6							19281.4	17743.9	16666.3	16457.2	19591.5	18987.5	17785.5	19243.9	18846.1	17272.6	16810.6	18398.8	17968.4
P14866;A0A3B3ITJ4;M0QXS5;M0QYL7;M0R1W6;B4DVF8	24	5	205.267	5.60824e-05	8.33768e-06	1.26747	0.99992	Nisin	Sodium Butyrate	64760.2	Heterogeneous nuclear ribonucleoprotein L OS=Homo sapiens OX=9606 GN=HNRNPL PE=1 SV=2	12156.8	12250.9	12480.9	12043	13267.9	13941.6	12443.5	11076.7	11653.1	11553.7	12275	11503.4	11071.9	12179.5	11305.2	12016.9	10783.6	10036.3	10465.3							12959.5	12250.9	11550.1	11001.5	14850	14654.8	12160.5	13539.5	12888.6	11135.6	11620.8	11533	10935.3
J3KS05;P83916;B5MD17;K7ELA4	8	3	55.1242	5.62532e-05	8.33768e-06	1.13366	0.99992	D3:D combination	Inosine	20144.5	Chromobox protein homolog 1 (Fragment) OS=Homo sapiens OX=9606 GN=CBX1 PE=1 SV=8	8635.66	8688.26	8454.09	8363.15	8707.07	8691.89	8444.16	7668.45	7955.37	7810.83	8775.92	8248.51	8204.63	8454.39	8569.29	8769.57	8474.09	8487.55	8549.32							9205.83	8688.26	7823.59	7639.89	9745.37	9136.56	8252.08	9373.43	8798.81	7528.17	8308.16	8269.74	8103.4
A0A804HL72;A0A804HJC2;H7C5L4;A0A0C4DGA1	78	29	662.614	5.85589e-05	8.6481e-06	1.25115	0.999912	Sodium Butyrate	Inosine	244916	Filamin-B OS=Homo sapiens OX=9606 GN=FLNB PE=1 SV=1	13815.5	14102.4	14343.8	14662	13379.5	14714.6	13779.1	13062.6	12594.8	12337.3	14603.2	12874.6	13071.3	12418.3	12615.4	13200.5	15607.8	16583.9	15345.4							14727.7	14102.4	13274	13394	14974.9	15467.3	13465.7	15966.9	13930.2	11890.8	13824.9	12907.7	12910.1
Q5SW79;H0Y2V6;E5RFU8;E5RJT5;E5RIH6;E7EMW0;E7EWM2;Q96L14	14	1	66.7302	6.01555e-05	8.85193e-06	1.28991	0.999909	D3:D combination	Inosine	175692	Centrosomal protein of 170 kDa OS=Homo sapiens OX=9606 GN=CEP170 PE=1 SV=1	12001.1	11949.3	12743.3	12531.2	11673.7	13263.1	11820.8	10333.4	10858.1	11283.7	11549.8	12114.8	11415.5	11106.2	11144.4	10974.5	11409.7	13626.2	12738							12793.4	11949.3	11792.9	11447.5	13065.8	13941.7	11551.9	12630.8	12009.3	10875.4	10934.1	12146	11274.7
F5H1N7;Q6ZU35	4	1	16.1912	6.04012e-05	8.85623e-06	2.02855	0.999906	Vitamin D3	Nisin	137014	Capping protein-inhibiting regulator of actin dynamics OS=Homo sapiens OX=9606 GN=CRACD PE=1 SV=1	489.895	476.298	540.746	570.11	314.784	310.995	470.21	782.079	712.991	506.721	648.416	551.93	528.559	373.628	397.615	393.374	678.639	483.349	541.217							522.241	476.298	500.418	520.805	352.321	326.906	459.514	955.963	788.583	488.384	613.855	553.35	522.038
P11021;A0A7P0TB36;A0A7P0TAI0	40	12	348.974	6.10574e-05	8.92047e-06	1.33278	0.999907	Vitamin D3	Docetaxel	72447.1	Endoplasmic reticulum chaperone BiP OS=Homo sapiens OX=9606 GN=HSPA5 PE=1 SV=2	62409.3	63731.9	66941.8	67072.3	60177.4	65961.5	60832.2	63972.8	61396.7	66584.2	55854	57222.4	56411.4	55771.4	55330.5	59496.5	71324.2	76606	76673							66529.9	63731.9	61949.3	61271.8	67353.5	69336	59448.4	78196.2	67906	64174.7	52876.9	57369.7	55715.4
A0A087WU13;A0A2R8Y478;A0A7I2V3T7;A6NNI4;F5GXT1;G8JLH6;P21926;A0A7I2V3T0	3	1	17.2353	6.1803e-05	8.97907e-06	1.78095	0.999895	Nisin	Sodium Butyrate	28970.9	Tetraspanin OS=Homo sapiens OX=9606 GN=CD9 PE=1 SV=2	905.684	950.88	794.294	979.203	1220.68	1138.74	948.029	783.953	797.609	736.525	969.369	773.856	806.262	989.055	991.791	951.659	620.408	680.783	555.938							965.482	950.88	735.057	894.52	1366.25	1196.99	926.464	958.255	882.172	709.872	917.701	775.848	796.314
P46060;H0Y4Q3;B0QYT4;B0QYT5;B0QYT6	12	2	78.2541	6.18975e-05	8.97907e-06	1.40851	0.999889	Docetaxel	Inosine	63998.3	Ran GTPase-activating protein 1 OS=Homo sapiens OX=9606 GN=RANGAP1 PE=1 SV=1	1434.82	1442.32	1474.58	1474.56	1299.68	1325.48	1534.42	1105.73	1213.04	1190.28	1626.5	1517.09	1798.97	1516.97	1520.92	1411.82	1378.12	1325.23	1588.35							1529.56	1442.32	1364.61	1347.04	1454.67	1393.29	1499.52	1351.58	1341.65	1147.21	1539.8	1520.99	1776.77
E5RHW4;O94905;E5RJ09	9	2	63.7896	6.22573e-05	8.99936e-06	1.39276	0.999903	Inosine	Nisin	37953.6	Erlin-2 (Fragment) OS=Homo sapiens OX=9606 GN=ERLIN2 PE=1 SV=1	951.908	890.359	915.773	985.407	758.815	693.149	859.071	1169.98	1076.65	972.086	975.013	979.821	1027.53	882.818	810.216	752.573	850.829	879.255	962.345							1014.76	890.359	847.475	900.187	849.303	728.609	839.529	1430.11	1190.79	936.909	923.044	982.343	1014.85
O75083;D6RD66	19	3	125.151	6.49332e-05	9.35311e-06	1.2468	0.999886	Nisin	Sodium Butyrate	66877.9	WD repeat-containing protein 1 OS=Homo sapiens OX=9606 GN=WDR1 PE=1 SV=4	4428.75	4537.32	4721.34	4697.81	5147.46	5360.43	4852.74	4012.4	4321.27	4226.18	4443.11	4564.14	4624.23	4389.81	4590.16	4848.51	3916.72	4320.43	4082.93							4721.16	4537.32	4369.23	4291.54	5761.28	5634.67	4742.35	4904.5	4779.41	4073.24	4206.29	4575.89	4567.18
Q15008;C9J7B7;C9J0E9;H7C531	24	8	183.761	6.56942e-05	9.42952e-06	1.21904	0.999892	Vitamin D3	Inosine	45816.6	26S proteasome non-ATPase regulatory subunit 6 OS=Homo sapiens OX=9606 GN=PSMD6 PE=1 SV=1	10174.6	10281.3	10941	10598.6	10037.1	10280.1	9901.25	9380.32	9533.95	9806.73	10672.5	9993.91	9692.94	10596.9	10362.2	10915	11401.3	11291.7	10984							10846.4	10281.3	10125.1	9682.01	11234	10806.1	9676.02	11465.9	10544.7	9451.85	10103.6	10019.6	9573.35
P12532;F8WCN3;C9JSQ1;C9J6W7;C9J8F6;C9J995;C9JJX8;C9JT96	9	1	52.1102	6.67635e-05	9.54949e-06	1.54444	0.999888	Sodium Butyrate	D3:D combination	47436	Creatine kinase U-type_ mitochondrial OS=Homo sapiens OX=9606 GN=CKMT1A PE=1 SV=1	980.541	887.645	1077.36	1020.85	1063.97	1171.13	1039.79	1402.14	1122.71	1095.72	849.881	935.326	1031.6	924.186	1101.97	982.018	1187.74	1294.96	1384.32							1045.28	887.645	997.011	932.564	1190.84	1231.05	1016.14	1713.88	1241.74	1056.07	804.581	937.734	1018.87
O60551;Q5VUC6	11	1	50.9658	6.72817e-05	9.59008e-06	1.4852	0.999886	Vitamin D3	Docetaxel	57322.5	Glycylpeptide N-tetradecanoyltransferase 2 OS=Homo sapiens OX=9606 GN=NMT2 PE=1 SV=1	592.227	630.615	625.976	674.96	588.502	692.227	736.116	632.873	697.835	651.815	501.43	575.224	492.516	704.116	778.377	793.435	560.164	574.429	527.266							631.329	630.615	579.291	616.588	658.68	727.64	719.371	773.584	771.82	628.228	474.704	576.705	486.439
P49006	3	3	22.4713	6.88226e-05	9.77566e-06	1.25238	0.99988	Inosine	D3:D combination	19585.8	MARCKS-related protein OS=Homo sapiens OX=9606 GN=MARCKSL1 PE=1 SV=2	5090.89	5454.81	5810.57	5715.8	6014.36	5624.76	6085.48	6107.51	5710.04	6582.78	4953.45	4992.97	4756.62	6118.86	5815.07	5682.56	5238.06	5611.68	5138.52							5427.02	5454.81	5377.23	5221.49	6731.56	5912.52	5947.05	7465.42	6315.43	6344.57	4689.42	5005.83	4697.94
Q13618;A0A087WTG3;H7C1L6;H7C399	9	1	47.2166	6.97407e-05	9.8718e-06	1.38834	0.999872	Control	Vitamin D3	89500.7	Cullin-3 OS=Homo sapiens OX=9606 GN=CUL3 PE=1 SV=2	1631.6	1777.13	1769.55	1873.1	1775.16	2121.52	1892.79	1598.03	1770.02	1926.79	1550.12	1702.59	1840.04	2062.11	2012.94	1963.73	1575.98	1512.21	1583.51							1739.32	1777.13	1637.58	1711.11	1986.84	2230.06	1849.73	1953.33	1957.68	1857.06	1467.49	1706.97	1817.33
P53396;K7ESG8	34	12	268.94	7.01725e-05	9.89866e-06	1.17321	0.999869	Docetaxel	Control	121752	ATP-citrate synthase OS=Homo sapiens OX=9606 GN=ACLY PE=1 SV=3	14265.6	14050.2	14304.3	14674	13610.6	13889.4	12992.3	12841.7	13287.1	13217.7	15620.3	15153.9	14973.1	12802.3	13167.1	13024.1	14642.5	14027.1	15453.3							15207.5	14050.2	13237.5	13404.9	15233.7	14600	12696.7	15696.9	14695.8	12739.4	14787.7	15193	14788.4
E9PF18;Q16836;A0A0A0MSE2;A0A0D9SFP2;A0A1W2PNM1;A0A1W2PQV5;A0A804HLB5;A0A1W2PQ78;A0A804HJW7;A0A804HKJ2;A0A1W2PQC2;A0A1W2PRT2;A0A1W2PP40;A0A1W2PQ55;A0A804HJK7	11	4	74.6849	7.18869e-05	1.01057e-05	1.31262	0.999865	Inosine	Vitamin D3	42465.7	Hydroxyacyl-coenzyme A dehydrogenase_ mitochondrial OS=Homo sapiens OX=9606 GN=HADH PE=1 SV=2	4522.17	4541.84	4228.11	4358.07	4024.97	3919.84	3972.17	5600.98	4833.52	5066.38	4448.78	4536.51	4822.5	4112.21	3908.24	4028.92	4246.39	4087.55	3902.24							4820.75	4541.84	3912.78	3981.18	4504.94	4120.38	3881.81	6846.28	5345.98	4883.04	4211.66	4548.19	4763
P24821;E9PC84;F5H7V9;J3QSU6	5	1	21.0103	7.29137e-05	1.02149e-05	1.52831	0.999868	Vitamin D3	Nisin	246499	Tenascin OS=Homo sapiens OX=9606 GN=TNC PE=1 SV=3	15900.2	16077.2	15830.2	14565.8	11984.2	13223	13124	13403.7	14102	16067.1	19318.1	16481.3	14389.1	13760.8	14017.7	13066.6	16360.5	16242.2	15204.1							16950	16077.2	14649.6	13306.1	13413.3	13899.5	12825.4	16383.9	15597.1	15485.7	18288.4	16523.8	14211.6
P25205;A0A499FHX9;J3KQ69;Q7Z6P5	25	9	144.001	7.42263e-05	1.03633e-05	1.29085	0.999864	Control	Vitamin D3	91608.3	DNA replication licensing factor MCM3 OS=Homo sapiens OX=9606 GN=MCM3 PE=1 SV=3	4368.09	4412.49	4360.91	4257.16	4256.79	4346.66	4853.68	4798.33	5155.36	4781.81	4465.23	4612.74	4694.89	4880.13	5083.02	4778.02	3954.08	3705.43	4073.32							4656.5	4412.49	4035.68	3888.99	4764.4	4569.03	4743.27	5865.17	5701.94	4608.77	4227.23	4624.61	4636.97
P39748;F5H1Y3;I3L3E9	12	4	84.6263	7.47791e-05	1.0405e-05	1.20705	0.999862	Inosine	D3:D combination	42935.2	Flap endonuclease 1 OS=Homo sapiens OX=9606 GN=FEN1 PE=1 SV=1	3847.01	3978.41	4142.55	4004.09	3911.23	4192.18	3701.2	4389.3	4370.98	4408.05	3763.08	3733.23	3777.34	4078.12	4079.71	4259.68	3964.32	4300.91	4368.23							4101.01	3978.41	3833.6	3657.81	4377.63	4406.65	3617.01	5365.2	4834.4	4248.54	3562.5	3742.84	3730.74
K7ELL7;P14314;A0A7I2V2T6;K7EPW7;A0A0C4DGP4;K7EJ70;K7EKX1	26	14	232.388	7.62819e-05	1.05781e-05	1.08898	0.999821	D3:D combination	Docetaxel	61161.8	Glucosidase 2 subunit beta OS=Homo sapiens OX=9606 GN=PRKCSH PE=1 SV=1	24727.2	24624.4	25887.3	25380.9	25333.8	25401.9	24646.3	24891.2	23747.2	24067.7	23671	23094.9	23603.1	23535.2	23170.3	23889	24927.5	25334.2	25843.4							26359.8	24624.4	23956.6	23186	28354.8	26701.4	24085.7	30425.4	26264.9	23196.8	22409.4	23154.4	23311.9
Q14847;C9J9W2;F6S2S5;K7ESD6;J3KSN1	9	3	69.2151	7.78178e-05	1.07546e-05	1.19023	0.999846	Nisin	Sodium Butyrate	30116.4	LIM and SH3 domain protein 1 OS=Homo sapiens OX=9606 GN=LASP1 PE=1 SV=2	6873.85	6775.24	7212.72	6952.46	7664.5	8324.47	7186.87	7133.02	6957.34	7125.46	6514.1	6719.39	6702.11	6859.24	6968.5	6916.82	6446.5	6696.84	6328.33							7327.7	6775.24	6674.8	6351.2	8578.48	8750.34	7023.38	8718.95	7694.96	6867.6	6166.89	6736.69	6619.42
D6W5Y5;K7EJV1;K7EJV5;K7EMY9;K7EPM4;K7EQR7;K7ER40;Q14011;K7ELV6;K7ENX8;K7ELT6;K7EIF7;K7ENN6;K7EQL0;K7EQX4	8	1	55.6593	7.81882e-05	1.07694e-05	1.2775	0.999843	Control	Sodium Butyrate	32374.5	Cold-inducible RNA-binding protein OS=Homo sapiens OX=9606 GN=CIRBP PE=1 SV=1	8772.34	8458.43	8597.73	8278.88	9533.69	8622.71	8692.54	9633.49	8935.06	8724.36	7595.59	7908.49	8916.04	8564.12	9102.11	9710.27	7151.15	7351.08	6927.57							9351.54	8458.43	7956.52	7562.9	10670.6	9063.83	8494.8	11775.4	9882.37	8408.64	7190.74	7928.85	8806.03
O60841;A0A087WUT6	28	2	146.493	7.92268e-05	1.08759e-05	1.62049	0.999808	Sodium Butyrate	Nisin	139283	Eukaryotic translation initiation factor 5B OS=Homo sapiens OX=9606 GN=EIF5B PE=1 SV=4	1558.51	1543.57	1645.16	1554.16	1383.91	1212.9	1575.97	1772.46	1454.1	1910.25	1641.05	1744.03	1625.65	1770.45	1773.27	1601.09	2440.86	2148.55	2172.52							1661.41	1543.57	1522.47	1419.76	1548.94	1274.95	1540.12	2166.54	1608.27	1841.12	1553.58	1748.52	1605.59
Q17RB8	2	1	7.343	8.07047e-05	1.10417e-05	4.33699	0.999839	D3:D combination	Control	88549.6	LON peptidase N-terminal domain and RING finger protein 1 OS=Homo sapiens OX=9606 GN=LONRF1 PE=1 SV=2	442.47	519.142	581.832	774.486	302.314	362.545	561.828	544.879	714.282	486.676	624.136	515.836	802.741	232.101	236.438	181.127	374.97	554.697	422.464							471.685	519.142	538.44	707.507	338.364	381.093	549.048	666.025	790.011	469.064	590.869	517.164	792.837
A0A6Q8PH71;A0A6Q8PHA2;A0A6Q8PHG2;Q27J81;A0A6Q8PF29;A0A6Q8PH25;A0A6Q8PF44;A0A6Q8PFW4;A0A6Q8PGN3;A0A6Q8PH63;A0A0A0MQU1;A0A6Q8PFB9;A0A6Q8PFN5;A0A6Q8PGU8;A0A6Q8PH59;A0A6Q8PGY8;A0A6Q8PHS8;A0A6Q8PH52;A0A6Q8PFY4;A0A6Q8PFJ1;A0A6Q8PG64;A0A6Q8PF91;A0A6Q8PGX4;A0A6Q8PEY5;A0A6Q8PEY8	24	1	156.681	8.19286e-05	1.11718e-05	1.22438	0.999812	Nisin	Docetaxel	137431	Inverted formin-2 OS=Homo sapiens OX=9606 GN=INF2 PE=1 SV=1	2537.69	2691.55	2488.54	2570.17	2828.64	2751.07	2651.19	2438.78	2506.13	2566.7	2293.67	2271.45	2157.39	2635.38	2354.35	2610.54	2484.71	2581.72	2695.53							2705.24	2691.55	2302.95	2347.9	3165.95	2891.81	2590.88	2981.01	2771.83	2473.82	2171.41	2277.3	2130.77
O00194;K7ES41;H3BN55;H3BS49;H3BU81;H3BUD9;H3BVH7;K7EJ38;P51159	11	2	63.1465	8.28738e-05	1.12631e-05	1.51677	0.999832	Docetaxel	Sodium Butyrate	24836	Ras-related protein Rab-27B OS=Homo sapiens OX=9606 GN=RAB27B PE=1 SV=4	1471.46	1608.84	1524.5	1469.58	1642.71	1612.45	1513.33	1450.54	1368.7	1279.8	1603.51	2048.11	1733.08	1453.79	1423.35	1606.2	1205.33	1164.17	1180.61							1568.61	1608.84	1410.81	1342.49	1838.6	1694.95	1478.9	1773.04	1513.81	1233.49	1518.05	2053.38	1711.7
Q9BX68	6	2	35.4622	8.45808e-05	1.14418e-05	1.21161	0.999824	D3:D combination	Sodium Butyrate	17218.8	Adenosine 5'-monophosphoramidase HINT2 OS=Homo sapiens OX=9606 GN=HINT2 PE=1 SV=1	4665.9	4406.25	4364.38	4635.49	4445.27	4712.95	4591.7	4899.29	4352.93	4557.51	4532.12	4377.89	4818.3	4110.08	4163.75	4246.45	3880.5	3859.8	4126.07							4973.97	4406.25	4038.89	4234.6	4975.36	4954.06	4487.25	5988.58	4814.43	4392.58	4290.56	4389.16	4758.85
Q99459	10	2	58.0862	8.47483e-05	1.14418e-05	1.23111	0.999789	Inosine	Sodium Butyrate	92478.9	Cell division cycle 5-like protein OS=Homo sapiens OX=9606 GN=CDC5L PE=1 SV=2	896.871	798.968	850.127	829.267	902.096	899.689	913.898	979.967	936.273	929.439	853.251	868.556	950.461	854.379	894.978	877.654	747.083	773.853	790.545							956.087	798.968	786.725	757.55	1009.67	945.716	893.109	1197.85	1035.54	895.805	807.772	870.792	938.735
Q5T5C7;P49591	17	7	149.379	9.06635e-05	1.22002e-05	1.14759	0.999801	D3:D combination	Control	61826.6	Seryl-tRNA synthetase OS=Homo sapiens OX=9606 GN=SARS1 PE=1 SV=1	5428.6	5449.78	5813.15	5440.6	5385.76	5474.44	5409.91	5341.66	5101.55	5213.91	5111.03	5434.67	5249.23	5140.07	5120.18	5207.29	5691.92	6131.84	5790.48							5787.02	5449.78	5379.62	4970.09	6028	5754.51	5286.85	6529.3	5642.43	5025.24	4838.61	5448.66	5184.47
P13796;Q5TBN3;Q5TBN5	19	3	122.963	9.18037e-05	1.23131e-05	1.37203	0.999686	Sodium Butyrate	QC	70858.8	Plastin-2 OS=Homo sapiens OX=9606 GN=LCP1 PE=1 SV=6	1543.37	1608.4	1471.13	1494.95	1739.81	1605.68	1587.43	1853.26	1596.88	1736.84	1525.83	1557.87	1728.85	1750.07	1795.62	1527.96	2099.46	2002.76	2193.17							1645.27	1608.4	1361.41	1365.66	1947.27	1687.83	1551.32	2265.31	1766.18	1673.99	1444.51	1561.88	1707.52
P30414	13	1	61.5213	9.35267e-05	1.24831e-05	2.53222	0.999705	Inosine	D3:D combination	166703	NK-tumor recognition protein OS=Homo sapiens OX=9606 GN=NKTR PE=1 SV=2	1621.94	1568.45	1617.86	1561.67	1778.6	1758.47	2587.39	3663.68	2320.12	3174.57	1786.48	2655.84	2574.9	3268.38	2988.22	2052.61	2752.09	2112.14	2765.49							1729.03	1568.45	1497.2	1426.61	1990.69	1848.43	2528.53	4478.25	2566.1	3059.69	1691.26	2662.68	2543.13
Q96CS3	13	3	83.5042	9.4032e-05	1.24831e-05	1.13956	0.999599	Vitamin D3	Sodium Butyrate	52965.7	FAS-associated factor 2 OS=Homo sapiens OX=9606 GN=FAF2 PE=1 SV=2	4243.38	4249.15	4448.55	4221.21	3932.58	3935.78	3952.69	4009.08	4103.23	4110.09	3893.18	4054.06	3995.73	3783.35	3773.67	4076.68	3698.75	3811.49	3971.1							4523.55	4249.15	4116.78	3856.15	4401.53	4137.13	3862.77	4900.44	4538.26	3961.35	3685.67	4064.5	3946.43
P55010;H0YLZ1;H0YN40;H0YM54;H0YMJ8;H0YK11;H0YK29	15	2	91.4692	9.40754e-05	1.24831e-05	1.45298	0.999777	Vitamin D3	Sodium Butyrate	49679	Eukaryotic translation initiation factor 5 OS=Homo sapiens OX=9606 GN=EIF5 PE=1 SV=2	4716.08	4768.45	4594.19	4599.78	3966.52	4655.4	4162.87	4004.95	3955.36	4103.08	4205.62	4343.93	4833.59	4209.73	4437.64	4890.27	3859.36	3823.85	3782.55							5027.46	4768.45	4251.56	4201.98	4439.52	4893.56	4068.18	4895.4	4374.71	3954.6	3981.46	4355.12	4773.96
Q2TBE0;H7C3G7;H0YE03	6	2	26.4877	9.42919e-05	1.24831e-05	2.14967	0.999775	Sodium Butyrate	Docetaxel	104357	CWF19-like protein 2 OS=Homo sapiens OX=9606 GN=CWF19L2 PE=1 SV=4	2306.78	3874.81	3562.59	3975.7	4153.77	4030.08	4016.12	3304.01	3489.71	3761.13	2295.72	3026.72	3048.97	3942.25	3587.03	3978.1	5753.11	6293.78	5948.87							2459.09	3874.81	3296.9	3631.88	4649.1	4236.26	3924.77	4038.62	3859.69	3625.03	2173.36	3034.52	3011.36
O14867;C9IYR0;C9JMP6;H7C4B6;C9IYH8;M0QZP0	9	1	47.3669	9.48817e-05	1.25207e-05	2.13961	0.999749	Control	Sodium Butyrate	83896.7	Transcription regulator protein BACH1 OS=Homo sapiens OX=9606 GN=BACH1 PE=1 SV=2	498.806	492.879	476.864	547.9	409.623	520.1	414.592	382.335	289.833	392.446	469.195	497.449	514.505	459.679	545.711	601.919	287.495	209.676	254.044							531.74	492.879	441.3	500.517	458.469	546.708	405.161	467.342	320.561	378.244	444.187	498.73	508.157
O15144;C9JTV5;G5E9J0;H7C3F9;G5E9S7	14	2	103.769	9.97567e-05	1.31217e-05	1.18756	0.99973	Vitamin D3	Nisin	34447.1	Actin-related protein 2/3 complex subunit 2 OS=Homo sapiens OX=9606 GN=ARPC2 PE=1 SV=1	4231.28	4260.96	4300.81	4192.83	4164.3	3925.03	4260.28	4062.7	4136.85	4271.15	4754.17	4806.4	4403.89	4189.6	4110.98	4146.04	4220.29	4540.51	4319.96							4510.65	4260.96	3980.06	3830.23	4660.89	4125.83	4163.37	4965.99	4575.44	4116.59	4500.76	4818.77	4349.55
Q9BZZ5;G3V1C3;H0YER7;E9PQK6	9	1	53.5103	0.000104676	1.37247e-05	1.42334	0.999732	Inosine	Nisin	59346.8	Apoptosis inhibitor 5 OS=Homo sapiens OX=9606 GN=API5 PE=1 SV=3	1806.23	1821.44	1951.24	1830.05	1650.78	1578.87	1630.09	2379.55	2318.43	2219.11	1782.33	2065.87	1874.25	1917.75	2121.55	1864.61	2119.32	1861.89	2245.23							1925.49	1821.44	1805.71	1671.79	1847.64	1659.64	1593.01	2908.61	2564.23	2138.8	1687.33	2071.19	1851.12
F8W8T8;H0YGH5;A0A087WUA1	7	1	32.2423	0.000105028	1.37268e-05	1.58889	0.999645	Vitamin D3	Nisin	97885.1	Acetyl-CoA carboxylase 2 OS=Homo sapiens OX=9606 GN=ACACB PE=1 SV=2	4059.23	4519.87	4343.38	4416.73	3778.81	3531.22	4364.96	6505.91	5403.69	5565.67	5357.45	5308.88	5649.56	4769.23	4186.37	3967.03	5141.63	4695.41	5530							4327.24	4519.87	4019.45	4034.76	4229.43	3711.88	4265.67	7952.41	5976.59	5364.26	5071.9	5322.55	5579.86
P62879;E7EP32;C9JXA5;C9JIS1;C9JZN1;A0A7I2S2S9;Q9HAV0;A0A6Q8PFE0;A0A6Q8PFV8;A0A6Q8PFW8;A0A6Q8PG88;H7C5J5;E9PCP0;F5H0S8;F5H100;F5H8J8;P16520	14	1	98.6676	0.000105853	1.37905e-05	1.238	0.999729	Nisin	Vitamin D3	38072.5	Guanine nucleotide-binding protein G(I)/G(S)/G(T) subunit beta-2 OS=Homo sapiens OX=9606 GN=GNB2 PE=1 SV=3	4981.85	4955.71	5044.88	4820.77	5332.83	5413.55	5414.78	5484.69	5272.96	5207.26	4643.14	4869.84	4717.72	4861.91	4582.55	4476.64	4745.69	5495.88	4668.62							5310.78	4955.71	4668.63	4403.86	5968.75	5690.5	5291.6	6704.13	5832	5018.82	4395.66	4882.37	4659.51
I3L3H2;P38919	19	5	127.15	0.000107416	1.39498e-05	1.21334	0.999641	Sodium Butyrate	Docetaxel	44796.5	RNA helicase OS=Homo sapiens OX=9606 GN=EIF4A3 PE=1 SV=2	18396	20404.5	20742.7	20902.7	18767.1	18165.2	18085	19365.4	19573.3	19390.3	17816.7	18500.5	17817	17680.7	18622.4	19809.9	22236.7	22168.2	21278.6							19610.6	20404.5	19195.8	19095	21005.1	19094.5	17673.6	23671	21648.5	18688.6	16867.1	18548.1	17597.2
O75874;C9J4N6;C9JJE5;C9JLU6	17	8	130.565	0.000107982	1.39788e-05	1.2557	0.999711	Sodium Butyrate	Control	46944.5	Isocitrate dehydrogenase [NADP] cytoplasmic OS=Homo sapiens OX=9606 GN=IDH1 PE=1 SV=2	9142.92	9643.13	9621.64	9309.15	8919.03	9177.42	7752.16	9337.43	9649.29	8905.14	8995.16	8646.64	8622.94	7883.26	7935.24	8433.74	9941.49	9940.5	10571.6							9746.58	9643.13	8904.07	8504.08	9982.6	9646.92	7575.82	11413.5	10672.3	8582.89	8515.72	8668.9	8516.55
Q9Y224;G3V4C6;H0YJB9;G3V4E7	8	2	49.2429	0.000109965	1.41906e-05	1.25547	0.998916	Inosine	QC	28182.2	RNA transcription_ translation and transport factor protein OS=Homo sapiens OX=9606 GN=RTRAF PE=1 SV=1	2032.34	2023.97	2039.84	1959.84	2171.81	1944.5	2191	2645.88	2491.21	2448.47	2398.6	2367.64	2684.25	2365.11	2478.39	2291.88	2463.64	2333.11	2559.11							2166.52	2023.97	1887.71	1790.35	2430.8	2043.97	2141.16	3234.15	2755.33	2359.87	2270.75	2373.73	2651.13
Q6P1M0	9	1	53.2967	0.000110904	1.42669e-05	4.34333	0.997845	Sodium Butyrate	QC	72976.8	Long-chain fatty acid transport protein 4 OS=Homo sapiens OX=9606 GN=SLC27A4 PE=1 SV=1	182.543	104.413	143.149	176.994	279.024	261.702	597.657	767.29	467.904	634.847	388.919	893.389	443.532	666.062	575.313	325.35	701.919	570.327	705.376							194.595	104.413	132.473	161.687	312.297	275.09	584.062	937.886	517.512	611.874	368.189	895.689	438.06
Q04695;F5GWP8;K7EPJ9;K7ESE1	23	2	182.387	0.000112069	1.43715e-05	1.94592	0.999708	Inosine	Nisin	48390.9	Keratin_ type I cytoskeletal 17 OS=Homo sapiens OX=9606 GN=KRT17 PE=1 SV=2	413.376	519.193	465.983	408.383	349.956	257.492	284.109	647.957	621.865	465.078	514.15	480.189	475.391	316.323	387.154	374.253	617.392	497.739	514.198							440.669	519.193	431.231	373.065	391.687	270.665	277.646	792.021	687.795	448.248	486.746	481.425	469.526
P16152;A8MTM1;E9PQ63	12	1	81.8815	0.000119299	1.52508e-05	1.22304	0.999669	Sodium Butyrate	Vitamin D3	30660.1	Carbonyl reductase [NADPH] 1 OS=Homo sapiens OX=9606 GN=CBR1 PE=1 SV=3	5974.43	6000	5938.07	6027.43	6554.97	6124.65	5731.04	5923.73	5809.66	6085.5	5539.3	5743.58	5375.22	5929.9	5956.29	5412.02	6964.46	6892.5	6485.69							6368.9	6000	5495.22	5506.16	7336.64	6437.98	5600.68	7240.78	6425.6	5865.28	5244.05	5758.37	5308.9
P26599;A0A0U1RRM4;A0A7I2V621;A6NLN1;A0A6Q8PEX4;A0A7I2V4H6;K7EKJ7;K7EK45;A0A087WU68;A0A0D9SF20;K7ES59;K7ELW5;A0A087WUW5;A0A6Q8PH43;B4DI28	23	11	234.794	0.000119968	1.52565e-05	1.20015	0.999632	Control	Sodium Butyrate	57392.5	Polypyrimidine tract-binding protein 1 OS=Homo sapiens OX=9606 GN=PTBP1 PE=1 SV=1	17000.8	16399	17223.5	16655.7	17280.4	17391.2	15985.3	15855.9	15956.8	16143.2	16504.4	16390.6	16844.9	16838.7	17102.9	18024	13989.8	14796.8	14512.5							18123.3	16399	15939	15215.3	19341.1	18280.9	15621.7	19381.3	17648.5	15559	15624.7	16432.8	16637.1
O60701;E7ER83;E7ETF4;E7EV97;E7ER95;D6RHF4;E9PBD2	37	21	429.732	0.000120089	1.52565e-05	1.2392	0.99964	D3:D combination	Sodium Butyrate	55708.5	UDP-glucose 6-dehydrogenase OS=Homo sapiens OX=9606 GN=UGDH PE=1 SV=1	84083.8	87667.3	89830.7	91222	87994	92542.9	87606.1	64958.2	79844.6	78411	86458	82986.6	90781.3	87062.2	87303.7	86782.7	73271.9	73934.4	75302.7							89635.5	87667.3	83131.2	83333	98487.1	97277.3	85613.3	79400.7	88309.8	75573.5	81849.7	83200.2	89661.2
H0YMW4;P07355;H0YN42;H0YMD0;H0YMU9;H0YM50;H0YKS4;H0YL33;H0YNB8;H0YNP5;A0A7I2V4P4;H0YMM1;H0YN28;H0YKX9;H0YKZ7;H0YLV6;H0YMT9;H0YKL9;H0YKV8;H0YNA0;H0YMD9;H0YKN4;H0YLE2	31	7	345.987	0.0001214	1.53754e-05	1.18045	0.999595	Nisin	Sodium Butyrate	42242.1	Annexin OS=Homo sapiens OX=9606 GN=ANXA2 PE=1 SV=2	27687.6	28509.1	29407.1	28953.6	30787.1	30772.9	29514.7	28782.4	27115.8	26788.4	26568.3	26876.5	26005	25884.9	27142.3	27778.9	26877.6	24515.9	25759							29515.7	28509.1	27213.9	26449.6	34458.4	32347.2	28843.3	35181.8	29990.7	25819	25152.2	26945.7	25684.1
A0A286YFF8;Q7Z3U7;F8VZV1;F8VQS2	5	2	21.1336	0.000122467	1.54626e-05	1.54004	0.999539	Inosine	D3:D combination	192597	Protein MON2 homolog OS=Homo sapiens OX=9606 GN=MON2 PE=1 SV=1	1444.73	1598.19	1534.99	1409.46	1258.34	1319.25	1756.47	2276.27	2227.45	2077.07	1770.69	2127.2	2034.27	1927.17	2214.92	1934.74	1846.82	1423.74	1629.73							1540.12	1598.19	1420.51	1287.57	1408.39	1386.74	1716.51	2782.36	2463.6	2001.91	1676.31	2132.68	2009.17
D6R9C3;H0UI06;P14406	1	1	6.6601	0.000123111	1.54829e-05	2.519	0.999583	Vitamin D3	Nisin	5846.85	Cytochrome c oxidase subunit 7A2_ mitochondrial OS=Homo sapiens OX=9606 GN=COX7A2 PE=1 SV=1	758.412	656.893	782.568	679.789	416.294	524.125	795.503	973.905	893.7	1108.02	1381.32	1153.16	785.721	662.634	692.499	449.458	938.966	724.178	1052.6							808.487	656.893	724.205	621	465.936	550.939	777.407	1190.44	988.45	1067.92	1307.69	1156.13	776.027
P35270	8	3	42.6471	0.000123385	1.54829e-05	1.34578	0.999598	Docetaxel	Sodium Butyrate	28333.6	Sepiapterin reductase OS=Homo sapiens OX=9606 GN=SPR PE=1 SV=1	1452.72	1383.49	1427.44	1354.9	1259.48	1281.18	1427.9	1659.82	1507.5	1670.36	1554.78	1764.88	1754.31	1456.61	1586.24	1450.09	1355.09	1155.12	1260.06							1548.63	1383.49	1320.98	1237.73	1409.67	1346.72	1395.42	2028.85	1667.33	1609.92	1471.91	1769.42	1732.66
K7EM18;P41567;K7EQP2	6	1	42.4277	0.000125601	1.57127e-05	1.49896	0.999597	Inosine	Sodium Butyrate	13778.7	Eukaryotic translation initiation factor 1 OS=Homo sapiens OX=9606 GN=EIF1 PE=1 SV=1	2673.37	2829.71	2869.73	2658.84	2795.99	2395.12	2974.73	3971.6	3517.29	3710.39	2979.71	3675.44	3393.89	3029.03	3055.43	2841.29	2680.36	2260.45	2530.55							2849.88	2829.71	2655.71	2428.9	3129.41	2517.66	2907.06	4854.63	3890.2	3576.12	2820.89	3684.9	3352.01
Q16777;Q6FI13	7	2	95.7663	0.000127593	1.59063e-05	1.41349	0.999618	Docetaxel	Sodium Butyrate	13988.4	Histone H2A type 2-C OS=Homo sapiens OX=9606 GN=H2AC20 PE=1 SV=4	137046	134392	136782	143450	131610	124918	150544	152435	134510	146827	153210	189587	162001	135384	130593	120221	122645	113301	121182							146095	134392	126581	131044	147304	131309	147119	186327	148771	141514	145044	190075	160003
O95340	28	8	180.127	0.000127926	1.59063e-05	1.22898	0.999583	Vitamin D3	Sodium Butyrate	70071.1	Bifunctional 3'-phosphoadenosine 5'-phosphosulfate synthase 2 OS=Homo sapiens OX=9606 GN=PAPSS2 PE=1 SV=2	5139.16	5224.61	5103.18	5375.72	4909.84	5433.96	5160.62	4545.8	4459.71	4858.27	5425.33	5322.05	5058.62	4973.28	4887.64	4961.12	4399.33	4458.82	4254.19							5478.48	5224.61	4722.59	4910.82	5495.32	5711.95	5043.23	5556.49	4932.53	4682.46	5136.16	5335.75	4996.21
D6RAZ3;E7EMP6;Q96FZ2;D6R9T3;D6RAI0;D6RGK7	2	1	11.3788	0.000133584	1.65595e-05	1.60276	0.999584	Sodium Butyrate	Vitamin D3	27383.7	Abasic site processing protein HMCES (Fragment) OS=Homo sapiens OX=9606 GN=HMCES PE=1 SV=1	985.43	1062.46	1011.56	1219.56	1200.23	1220.19	1173.72	886.494	1245.42	1261.99	913.363	943.455	1019.3	1098.82	926.298	1177.65	1236.28	1256.77	1204.32							1050.49	1062.46	936.117	1114.09	1343.35	1282.61	1147.02	1083.59	1377.46	1216.32	864.68	945.884	1006.72
O43852;H0Y875	17	7	156.597	0.000140979	1.74234e-05	1.17939	0.999555	Nisin	Docetaxel	37220.9	Calumenin OS=Homo sapiens OX=9606 GN=CALU PE=1 SV=2	8883.64	9035.88	9143.75	9271.32	9747.87	10464.3	9324.4	9468.43	9132.46	9295.7	8316.71	8395.85	8331.25	8749.02	8738.15	9059.77	9015.18	9673.39	8952.85							9470.19	9035.88	8461.82	8469.52	10910.3	10999.6	9112.29	11573.6	10100.7	8959.31	7873.42	8417.47	8228.46
C9JFR7;P99999	6	1	47.6184	0.000142723	1.75837e-05	1.38366	0.999547	Sodium Butyrate	Nisin	11447.4	Cytochrome c (Fragment) OS=Homo sapiens OX=9606 GN=CYCS PE=1 SV=1	8299.01	8755.5	8425.12	7896.73	6784.75	7394.64	6827.65	9820.33	9146.62	8378.05	8070.22	8407.33	9510.27	8118.82	8457.19	8184.47	9500.56	8964.98	10601							8846.96	8755.5	7796.78	7213.8	7593.82	7772.94	6672.33	12003.7	10116.4	8074.86	7640.07	8428.97	9392.94
P30085;Q5T0D2;A0A494BXC7	10	3	67.3909	0.000143135	1.75837e-05	1.25316	0.999551	Nisin	Sodium Butyrate	22450.5	UMP-CMP kinase OS=Homo sapiens OX=9606 GN=CMPK1 PE=1 SV=3	3062.16	3089.78	3232.96	3280.05	3407.77	3514.63	3079.68	3562.75	3286.01	3072.69	3098.32	3353.23	3410.97	3222.28	3131.95	3183.65	2749.34	2580.97	2651.21							3264.34	3089.78	2991.85	2996.39	3814.14	3694.43	3009.63	4354.88	3634.4	2961.5	2933.18	3361.87	3368.88
A0A2R8Y6Y7;Q9P2R7;A0A2R8YDQ9;Q5T9Q5;A0A0U1RQF8;A0A0U1RQL1;A0A2R8Y5P6;A0A2R8Y6E6;Q5T9Q8	7	1	35.6915	0.000145898	1.78694e-05	1.34697	0.999503	Sodium Butyrate	Inosine	53011.1	Succinate--CoA ligase [ADP-forming] subunit beta_ mitochondrial OS=Homo sapiens OX=9606 GN=SUCLA2 PE=1 SV=1	4163.26	4198.04	4090.29	4057.39	3853.04	4233.88	3868.71	3417.2	3480.57	3847.77	3481.7	4004.75	3610.05	3818.86	3812.67	4042.27	4631.84	4844.86	4997.19							4438.14	4198.04	3785.24	3706.5	4312.51	4450.48	3780.71	4176.97	3849.59	3708.53	3296.13	4015.06	3565.51
O75665;A0A804HIZ6;A0A804HL42;A0A804HHU8;A0A804HK70;A0A804HK98;A0A804HKD3;A6NF31	15	2	79.9869	0.000147569	1.80202e-05	1.44832	0.999488	Control	D3:D combination	117128	Oral-facial-digital syndrome 1 protein OS=Homo sapiens OX=9606 GN=OFD1 PE=1 SV=1	698.198	697.206	644.754	619.798	724.96	729.065	766.783	856.115	873.916	745.182	710.607	607.481	713.968	887.666	956.351	821.488	581.169	738.411	558.389							744.297	697.206	596.669	566.196	811.41	766.363	749.341	1046.46	966.57	718.216	672.731	609.045	705.159
Q9NR31;H0Y5E8;Q5SQT8;D6RAA2;X1WI22	10	2	83.2887	0.000148693	1.81034e-05	1.33735	0.999511	Sodium Butyrate	D3:D combination	22480.9	GTP-binding protein SAR1a OS=Homo sapiens OX=9606 GN=SAR1A PE=1 SV=1	3513.97	3573.93	3832.23	3600.31	3542.38	3533.19	3572.93	4051.8	3839.38	3993.86	3270.62	3937.73	3945.69	3671.64	3788.48	3432.28	4577.76	4199.16	4571.43							3745.98	3573.93	3546.43	3288.95	3964.8	3713.95	3491.66	4952.66	4246.43	3849.33	3096.29	3947.87	3897.01
P53618;E9PP73;E9PKQ1;E9PP63	28	12	197.743	0.000150119	1.82228e-05	1.24412	0.999502	Nisin	Sodium Butyrate	108283	Coatomer subunit beta OS=Homo sapiens OX=9606 GN=COPB1 PE=1 SV=3	19837.9	20390.3	22039.3	21240	21798.5	22612	21021.6	20312.8	21558.2	20900.1	20205.5	21568.5	21233.4	21027.8	21015	21047.6	17393.1	17049.4	18150.8							21147.8	20390.3	20395.6	19403.2	24398	23768.8	20543.5	24829	23843.8	20143.8	19128.5	21624	20971.4
P62979;A0A2R8Y422;B4DV12;F5GXK7;F5GYU3;F5H265;F5H2Z3;F5H388;F5H6Q2;F5H747;J3QKN0;J3QS39;J3QTR3;P0CG47;P0CG48;Q5PY61;Q96C32;M0R1V7;F5GZ39;J3QSA3	9	2	102.645	0.000155634	1.88363e-05	1.37518	0.999472	Vitamin D3	Docetaxel	18307.1	Ubiquitin-40S ribosomal protein S27a OS=Homo sapiens OX=9606 GN=RPS27A PE=1 SV=2	57220.6	58426.8	57475.1	58702.6	55783	57875.8	55033.7	47352.8	53324.3	53900.9	54892.7	46379.7	49348.9	54927.7	51699.9	55067.1	58654.9	59241.2	60031.7							60998.7	58426.8	53188.7	53625.8	62435	60836.7	53781.9	57881	58977.8	51950.3	51966.9	46499.1	48740
Q00839;A0A1W2PPS1;A0A1X7SBS1;A0A1W2PP35;Q5RI18;A0A1W2PP34;A0A1W2PPH7;A0A1W2PPL4;A0A1W2PQL0;A0A1W2PQ74;A0A1W2PQD4;A0A1W2PRZ7;A0A1W2PPE9;A0A1W2PRI6;A0A1W2PNG3;A0A1W2PP22;M0QYG9	31	14	256.766	0.000160843	1.93476e-05	1.26565	0.999423	Nisin	Sodium Butyrate	91325.9	Heterogeneous nuclear ribonucleoprotein U OS=Homo sapiens OX=9606 GN=HNRNPU PE=1 SV=6	28533.1	28267	29764.8	29661.7	28466.8	33645.4	29277.7	29073.7	29551.5	28944.2	26606.9	28560.1	28832.1	28581.4	29181.8	30397.4	23416.9	24449.4	24341.6							30417	28267	27544.9	27096.5	31861.4	35366.7	28611.7	35537.8	32684.6	27896.8	25188.7	28633.7	28476.3
Q96TA1	19	8	127.56	0.000161258	1.93476e-05	1.18553	0.99944	Nisin	Inosine	84651.3	Protein Niban 2 OS=Homo sapiens OX=9606 GN=NIBAN2 PE=1 SV=3	4549.87	4391.62	4248.82	4439.49	4871.28	5026.42	4624.71	4089.59	4090.93	4069.19	4912.74	4570.1	4557.57	4637.65	4705.01	4814.18	4464.67	4853.01	4427.12							4850.27	4391.62	3931.95	4055.55	5452.17	5283.56	4519.51	4998.85	4524.65	3921.94	4650.88	4581.86	4501.33
Q9P0I2;C9JLM9;S4R3U9	5	1	31.42	0.000161277	1.93476e-05	1.28994	0.999332	Vitamin D3	Control	29952.1	ER membrane protein complex subunit 3 OS=Homo sapiens OX=9606 GN=EMC3 PE=1 SV=3	1531.18	1566.44	1613.58	1501.45	1384.95	1638.31	1345.81	1240.69	1344.73	1392.67	1334.87	1290.71	1346.47	1352.04	1287.33	1231.78	1407.34	1532.33	1571.2							1632.27	1566.44	1493.24	1371.6	1550.11	1722.12	1315.19	1516.54	1487.3	1342.27	1263.72	1294.04	1329.86
P33176;A0A6Q8PFV6	36	7	223.47	0.000165757	1.98268e-05	1.19873	0.999415	Nisin	D3:D combination	110426	Kinesin-1 heavy chain OS=Homo sapiens OX=9606 GN=KIF5B PE=1 SV=1	2612.32	2618.69	2603.67	2785.92	2820.19	3028.86	2762.16	2957.41	2663.92	2797.57	2454.48	2584.59	2451.68	2707.13	2738.56	2921.54	2442.31	2533.8	2639.13							2784.8	2618.69	2409.49	2544.99	3156.49	3183.82	2699.33	3614.94	2946.35	2696.33	2323.65	2591.24	2421.43
P55786;E9PLK3;A0A7I2V389;A0A7I2V3W8;E9PPZ2;A0A7I2V604;E9PP11;E9PPD4;E9PJY4;H0YDG0;A0A7I2V5D4;E9PJ74;E9PRQ5;A0A7I2V3D7;A0A7I2V5M8;A0A7I2YQS3;E9PJF9	27	3	184.386	0.000169184	2.01313e-05	1.20628	0.999374	Nisin	Sodium Butyrate	103961	Puromycin-sensitive aminopeptidase OS=Homo sapiens OX=9606 GN=NPEPPS PE=1 SV=2	2427.19	2370.91	2316.32	2366.15	2693.26	2640.44	2438.28	2361.04	2289.16	2393.72	2285.07	2295.75	2223.35	2242.55	2430.05	2259.53	2130.35	2207.53	2105.08							2587.45	2370.91	2143.57	2161.52	3014.43	2775.53	2382.82	2885.99	2531.86	2307.1	2163.27	2301.66	2195.92
Q13185;S4R2Y4;B8ZZ43;C9JMM0	11	4	84.3387	0.000169287	2.01313e-05	1.21449	0.9994	Control	Inosine	20982.5	Chromobox protein homolog 3 OS=Homo sapiens OX=9606 GN=CBX3 PE=1 SV=4	16276.7	17873	17602.7	18073.1	18873.5	20281.6	17859.3	15991	16148.2	15707.2	17273.2	19098.4	19158.4	19194.8	19129.8	19784.2	15947.5	16143.6	16899.2							17351.4	17873	16289.9	16510.1	21124.2	21319.2	17453.1	19546.3	17860.3	15138.8	16352.5	19147.6	18922
E9PIN3;Q9UBU9;E9PLA7;E9PMV7	4	1	20.2472	0.000172866	2.04974e-05	1.71674	0.999334	Sodium Butyrate	Nisin	68620.6	Nuclear RNA export factor 1 (Fragment) OS=Homo sapiens OX=9606 GN=NXF1 PE=1 SV=1	548.851	551.016	579.755	457.866	373.709	414.174	395.412	525.367	613.905	716.027	467.028	466.04	352.311	452.834	514.099	458.807	678.978	567.405	785.024							585.089	551.016	536.517	418.269	418.274	435.363	386.418	642.175	678.992	690.116	442.135	467.24	347.964
Q9NVP1;H7C452	18	3	117.103	0.000173796	2.05373e-05	1.56351	0.999245	Vitamin D3	Docetaxel	75749.1	ATP-dependent RNA helicase DDX18 OS=Homo sapiens OX=9606 GN=DDX18 PE=1 SV=2	901.381	945.274	1040.89	1153.93	1081.81	1103.58	1141.96	941.799	1026.84	1260.01	850.688	889.525	865.37	1183.88	1229.91	1274.25	1058.56	1083.07	1096.74							960.895	945.274	963.263	1054.13	1210.81	1160.03	1115.98	1151.19	1135.71	1214.41	805.345	891.815	854.693
P13667;A0A499FI48;C9JMN9	25	8	175.139	0.000174602	2.05373e-05	1.20211	0.999348	Inosine	Vitamin D3	73274.7	Protein disulfide-isomerase A4 OS=Homo sapiens OX=9606 GN=PDIA4 PE=1 SV=2	20423.9	20617.4	20699	20658.2	19927.9	23046.5	19792.2	22058.6	22485.3	21291.1	20517.5	21348.6	20952.2	19533.8	19665.9	20188.9	20759.2	21402	21446.3							21772.4	20617.4	19155.3	18871.6	22304.3	24225.6	19341.9	26963	24869.2	20520.7	19423.9	21403.5	20693.7
G3V5Z7;P60900;G3V295;G3V3I1;G3V3U4;G3V2S7;G3V4S5;H0YJC4	14	5	118.276	0.000174709	2.05373e-05	1.24444	0.999341	Nisin	Sodium Butyrate	28546.6	Proteasome subunit alpha type OS=Homo sapiens OX=9606 GN=PSMA6 PE=1 SV=1	12538.7	12993.2	13719.6	13188.5	13465.7	15207.1	13114.1	13353	12760.7	12464.2	12688.5	13084	13387.4	12911.1	12511.8	13108.2	11302	11272.3	11004.8							13366.6	12993.2	12696.4	12048	15071.5	15985.1	12815.8	16321.9	14113.6	12013.2	12012.2	13117.7	13222.2
A0A494C1N2;Q9BXL6;A0A494C0J4;A0A494BZY0;A0A494C199;I3L414;A0A3B3ITQ9;I3L1Z7	11	1	60.5578	0.000176983	2.0745e-05	1.97361	0.999325	Vitamin D3	Inosine	115869	Caspase recruitment domain-containing protein 14 OS=Homo sapiens OX=9606 GN=CARD14 PE=1 SV=1	986.831	1155.34	1043.68	1049	865.884	996.653	962.6	524.052	952.454	826.317	761.495	848.551	908.832	825.402	835.374	661.998	1053.55	1121.18	880.39							1051.99	1155.34	965.846	958.282	969.139	1047.64	940.703	640.568	1053.43	796.415	720.907	850.735	897.619
A2A274;Q99798;A0A7I2V3F1;A0A7I2V3U0;A0A7I2V586;A0A7I2V5A1;A0A7I2V5T4;A0A7I2V614;A0A7I2V538;A0A7I2V6A6;A0A7I2V3C8;A0A7I2V4I8;A0A7I2V5W7;A0A7I2V3U7;A0A7I2V2Y4;A0A7I2V5U4	21	5	162.47	0.00017824	2.08327e-05	1.16343	0.999123	Inosine	Docetaxel	88618.5	Aconitate hydratase_ mitochondrial OS=Homo sapiens OX=9606 GN=ACO2 PE=1 SV=1	3863.57	4015.5	3989.38	4069.72	3878.55	4246.07	3895.89	4079.3	4161.78	4330.69	3697.46	3448.83	3659.45	3632.06	3471.09	3742.28	3758.57	3728.98	3699.32							4118.66	4015.5	3691.86	3717.76	4341.06	4463.3	3807.27	4986.28	4603.02	4173.97	3500.38	3457.71	3614.3
A0A7I2V4G0;A0A7I2V2R3;P51991;A0A7I2V4J6;A0A7I2V5D8;A0A7I2V402;H7C1J8	19	7	177.188	0.000180785	2.10036e-05	1.22885	0.99931	Vitamin D3	Sodium Butyrate	41568.2	Heterogeneous nuclear ribonucleoprotein A3 OS=Homo sapiens OX=9606 GN=HNRNPA3 PE=1 SV=1	18684.4	19300.7	20008.8	19282.2	17864.1	19982.8	19772.4	16965.9	16712	17864.9	19739.6	19473.2	19445.4	19227	18460.6	19510.6	16313.7	17700.9	17454.3							19918	19300.7	18516.5	17614.6	19994.4	21005.1	19322.6	20738	18483.8	17218.4	18687.4	19523.4	19205.5
P26639;D6R9F8;D6RCA5;D6RDJ6;D6RBR8	28	4	171.635	0.000181217	2.10036e-05	1.2347	0.999328	Vitamin D3	Inosine	84347.7	Threonine--tRNA ligase 1_ cytoplasmic OS=Homo sapiens OX=9606 GN=TARS1 PE=1 SV=3	2982.52	3091.26	3176.57	3064.97	3100.23	3389.76	3136.49	2888.75	2691.94	2874.37	2962.82	2875.39	2987.33	3022.51	3141.82	3072.88	2790.67	2925.43	3081.07							3179.44	3091.26	2939.66	2799.91	3469.93	3563.17	3065.14	3531.02	2977.34	2770.36	2804.9	2882.79	2950.47
A0A0U1RQZ9;F6VDE0;P51531;A0A0U1RQE1	10	1	49.4172	0.000181243	2.10036e-05	1.45992	0.999316	Docetaxel	Sodium Butyrate	162941	Probable global transcription activator SNF2L2 OS=Homo sapiens OX=9606 GN=SMARCA2 PE=1 SV=1	3197.48	3015.96	3109.9	3444.07	3346.12	3388.42	2958.29	2967.37	2624.11	2788.97	3418.42	3227.34	3900.11	3386.72	2810.65	3305.35	2244.93	2365.55	2613.09							3408.6	3015.96	2877.97	3146.22	3745.13	3561.76	2890.99	3627.12	2902.32	2688.04	3236.21	3235.65	3851.99
P26232;A0A0A0MRI5;A0A0A0MTJ6;C9IZ88;C9J144	27	3	165.212	0.000184907	2.13459e-05	1.26702	0.999146	Sodium Butyrate	Control	106112	Catenin alpha-2 OS=Homo sapiens OX=9606 GN=CTNNA2 PE=1 SV=5	2501.96	2314.59	2443.34	2383.88	2388.46	2225.43	2470.01	3033.74	2721.24	2598.63	2500.47	2528.82	2573.86	2268.78	2238.38	2228.11	2818.01	2706.96	3008.73							2667.16	2314.59	2261.12	2177.72	2673.27	2339.28	2413.83	3708.25	3009.74	2504.59	2367.19	2535.33	2542.1
E5RJ97;Q9UHF7;E5RFF3;H0YC29	3	1	14.8004	0.000185346	2.13459e-05	1.79244	0.999308	Sodium Butyrate	Docetaxel	100766	Zinc finger transcription factor Trps1 OS=Homo sapiens OX=9606 GN=TRPS1 PE=1 SV=1	1522.32	1601.43	1685.02	1705.2	1531.84	1705.39	1676.76	1451.96	1763.01	1949.67	1491.11	1384.24	1223.79	1487.35	1528.59	1891.01	2412.13	2295.14	2640.2							1622.84	1601.43	1559.35	1557.74	1714.51	1792.64	1638.62	1774.78	1949.93	1879.12	1411.63	1387.8	1208.7
O15145;C9JZD1;F8VR50	8	3	51.0269	0.000185762	2.13459e-05	1.25375	0.999302	Docetaxel	Sodium Butyrate	20774.8	Actin-related protein 2/3 complex subunit 3 OS=Homo sapiens OX=9606 GN=ARPC3 PE=1 SV=3	4758.37	4561.16	4393.45	4370.04	4301.61	4814.1	4505.38	5069.42	4758.4	4520.17	4884.21	4613.27	5150.15	4331.04	4370.04	4396.5	3816.85	4061.09	3805.15							5072.54	4561.16	4065.79	3992.11	4814.57	5060.38	4402.89	6196.53	5262.89	4356.6	4623.88	4625.15	5086.61
O14974;F8VZN8;H0YIS4;A0A3B3ISH4;H0YHI8;A0A0U1RQZ1;H0YIM2;H0YIS3;H0YHL8	9	1	51.5745	0.000192858	2.20992e-05	1.92119	0.999254	Sodium Butyrate	Docetaxel	115680	Protein phosphatase 1 regulatory subunit 12A OS=Homo sapiens OX=9606 GN=PPP1R12A PE=1 SV=1	790.963	837.373	591.769	601.907	841.192	741.335	713.791	638.867	747.016	746.997	534.253	589.781	628.826	812.844	871.639	782.856	1117.71	1251.97	997.898							843.187	837.373	547.636	549.853	941.503	779.261	697.554	780.91	826.216	719.965	505.777	591.299	621.068
Q96FJ2	6	1	59.1549	0.00019713	2.24985e-05	1.25314	0.999227	Sodium Butyrate	Docetaxel	10463.9	Dynein light chain 2_ cytoplasmic OS=Homo sapiens OX=9606 GN=DYNLL2 PE=1 SV=1	10034.9	11066.4	10946.4	10788.1	10096.7	11031.2	10071.3	11115.7	11594.2	11626	9666.15	10188.2	9791.49	10555.1	9777.35	10222.2	11712.4	13618.7	11819.5							10697.5	11066.4	10130	9855.08	11300.7	11595.6	9842.21	13587.2	12823.4	11205.3	9150.94	10214.5	9670.68
P14854;A0A494C160	6	3	39.5007	0.000197443	2.24985e-05	1.26842	0.999215	Inosine	Control	10420.5	Cytochrome c oxidase subunit 6B1 OS=Homo sapiens OX=9606 GN=COX6B1 PE=1 SV=2	4259.82	4382.9	4572.1	4536.6	4028.96	4305.33	4394.09	5034.47	4953.1	4467.22	4999.38	4546.24	4360.7	3838.47	3714.22	3843.22	4163.83	4387.2	4339.53							4541.08	4382.9	4231.12	4144.26	4509.4	4525.58	4294.13	6153.82	5478.24	4305.56	4732.91	4557.94	4306.89
A0A7I2YQN9;Q13283;A0A7I2V5M7;A0A7P0P2U7;A0A7I2V651;A0A7I2YQU8;A0A7I2V2V1;A0A7I2V2S5;A0A7I2YQH0;E5RH42;E5RIF8;E5RJU8;A0A7I2V2X7;A0A7I2V3C4;A0A7I2V494;A0A7I2V496;A0A7I2V4D8;A0A7I2V4Y8;A0A7I2V533;A0A7I2V548;A0A7I2V565;A0A7I2V5H1;A0A7I2YQB1;A0A7I2YQF2;A0A7I2YQM1;A0A7I2YQQ8;E5RH00	9	5	68.3743	0.000198199	2.2522e-05	1.10971	0.999086	Control	D3:D combination	48101.6	Ras GTPase-activating protein-binding protein 1 OS=Homo sapiens OX=9606 GN=G3BP1 PE=1 SV=1	7049.89	7294.03	7141.47	7178.54	7179.81	7342.26	7202.73	6896.93	6609.25	6682.22	6836.53	6732.12	7155.51	7293.94	7378.77	7378.23	7102.25	7432.47	7155.18							7515.36	7294.03	6608.86	6557.72	8035.99	7717.88	7038.89	8430.37	7309.97	6440.4	6472.14	6749.45	7067.22
Q92688	6	2	43.7196	0.000203613	2.30731e-05	1.32449	0.999193	Inosine	Sodium Butyrate	28958.8	Acidic leucine-rich nuclear phosphoprotein 32 family member B OS=Homo sapiens OX=9606 GN=ANP32B PE=1 SV=1	2644.23	2631.56	2798.89	2698.52	2617.91	2828.71	3151.95	3371.69	2865.81	2899.21	2631.84	2961.43	2714.49	3115.73	3066.34	2846.88	2260.82	2376.35	2261.1							2818.82	2631.56	2590.15	2465.15	2930.09	2973.43	3080.25	4121.34	3169.65	2794.29	2491.56	2969.06	2680.99
D6RD18;D6R9P3;D6RBZ0	13	3	98.045	0.000211519	2.39027e-05	1.27839	0.999141	Vitamin D3	Sodium Butyrate	30588	Heterogeneous nuclear ribonucleoprotein A/B OS=Homo sapiens OX=9606 GN=HNRNPAB PE=1 SV=1	13756.2	14202.6	15043.6	14752.6	14165.4	15376.1	14686.3	12775	13285.6	14121.2	14714.6	14722.3	14957.6	14413	14687.8	15052.5	11197	12730.5	13175.5							14664.4	14202.6	13921.7	13476.8	15854.6	16162.8	14352.2	15615.4	14694.2	13610.1	13930.3	14760.2	14773
P35908	23	2	178.898	0.00021364	2.4076e-05	2.00848	0.999108	Sodium Butyrate	Nisin	65718.1	Keratin_ type II cytoskeletal 2 epidermal OS=Homo sapiens OX=9606 GN=KRT2 PE=1 SV=2	1393.48	1417.5	1466.8	1341.51	888.795	788.241	790.516	1141.43	1309.31	1060.29	1753.65	1267.06	1322.77	1215.86	1167.17	1447.81	1439.76	2200.91	1315.36							1485.49	1417.5	1357.4	1225.5	994.782	828.566	772.534	1395.22	1448.12	1021.92	1660.18	1270.32	1306.45
P61247;D6RG13;D6RAT0;E9PFI5;H0Y8L7;D6RB09;H0Y9Y4;D6RAS7;D6R9B6;D6RED7;D6RI02;D6RGE0	18	5	180.185	0.000218094	2.44059e-05	1.12392	0.999035	Nisin	Vitamin D3	30173.1	40S ribosomal protein S3a OS=Homo sapiens OX=9606 GN=RPS3A PE=1 SV=2	33446.4	33895.2	35120.9	34234.3	33669.3	36051.5	35649	34732.7	33775.4	33839.3	33448.9	35124.5	34413.3	34804.1	34992	34700.2	33249	34976	32729.2							35654.7	33895.2	32501.6	31273.7	37684.3	37895.9	34838.1	42455.1	37356.3	32614.7	31666	35215	33988.8
Q9UBC3	1	1	4.2035	0.000218198	2.44059e-05	1.54031	0.999026	Inosine	Vitamin D3	97176.8	DNA (cytosine-5)-methyltransferase 3B OS=Homo sapiens OX=9606 GN=DNMT3B PE=1 SV=1	2185.95	2434.2	2117.29	2276.49	2324.32	1878.64	2206.87	2453.82	2614.98	2221.25	2088.82	1945.49	2160.08	2359.29	2404.09	2342.02	2191.07	2445.19	2183.57							2330.28	2434.2	1959.38	2079.61	2601.49	1974.75	2156.67	2999.39	2892.23	2140.87	1977.48	1950.5	2133.43
F5GWI4;P00813;F5GXW0	2	1	9.3075	0.000218358	2.44059e-05	1.2721	0.999087	Nisin	Sodium Butyrate	38577.9	Adenosine deaminase OS=Homo sapiens OX=9606 GN=ADA PE=1 SV=1	1415.62	1371.65	1430.9	1402.4	1492.15	1665.26	1564.45	1233.93	1286.86	1442.59	1495.61	1411.72	1365.9	1386.54	1413.97	1517.98	1193.87	1241.03	1276.96							1509.08	1371.65	1324.19	1281.12	1670.08	1750.45	1528.86	1508.28	1423.29	1390.39	1415.9	1415.35	1349.04
P25398	10	4	90.6788	0.000222392	2.47891e-05	1.13954	0.998653	Nisin	Vitamin D3	14914.2	40S ribosomal protein S12 OS=Homo sapiens OX=9606 GN=RPS12 PE=1 SV=3	29740.2	30388.7	31014.4	30053.1	30813.8	32839.2	29838.7	27923.5	28884.3	27989.6	29819.8	29437.2	28682.5	30045.9	29605.8	30458.4	27674.1	28962.1	26348.7							31703.8	30388.7	28701.4	27454	34488.3	34519.2	29160	34131.9	31946.6	26976.7	28230.4	29513	28328.6
A0A7P0TA71;A0A7P0TB26;P07237;I3L3P5;A0A7P0TA35;A0A7P0T8J3;A0A7P0T8X1;A0A7P0T9K9;A0A7P0TA97;I3L4M2;A0A7P0T8C0;H7BZ94;I3L0S0;H0Y3Z3;A0A7P0T9U6;A0A7P0T9D6;I3L514;B3KTQ9;A0A7P0Z4J0;A0A7P0TAX9;A0A7P0Z4S2;A0A7P0T9S9;A0A7P0TBP8;A0A7P0Z476;I3L3U6;I3NI03	38	15	333.36	0.000226282	2.51542e-05	1.1426	0.998964	Sodium Butyrate	Docetaxel	62601.9	Protein disulfide-isomerase OS=Homo sapiens OX=9606 GN=P4HB PE=1 SV=1	31414.6	33240.2	34065	33323	33327.9	34622.8	32717.4	32234.9	31678.1	32392.7	30865.9	30359.8	30717.8	30244.9	30347.1	32052.9	33842.3	35854.2	35357.7							33488.8	33240.2	31524.5	30441.2	37302.2	36394.1	31973.2	39401.9	35036.7	31220.4	29220.7	30438	30338.8
P55263;A0A5K1VW54;A0A5K1VW94;A0A5F9ZH31;A0A5F9ZH72;A0A5F9ZHJ1;A0A5F9ZGZ8;A0A5F9ZH83	9	2	60.6525	0.000229109	2.53994e-05	1.31865	0.997602	Sodium Butyrate	Nisin	40944.7	Adenosine kinase OS=Homo sapiens OX=9606 GN=ADK PE=1 SV=2	2294.97	2550.96	2631.07	2524.61	2569	2309.04	2615.24	3129.87	2959.64	3298.4	2801.01	3265.53	3221.51	3089.03	3188.68	3122.38	3626.83	3078.46	3175.74							2446.49	2550.96	2434.85	2306.28	2875.35	2427.17	2555.75	3825.75	3273.43	3179.04	2651.72	3273.94	3181.76
P31930	21	11	162.865	0.000230065	2.54364e-05	1.15078	0.998962	Sodium Butyrate	Control	53330.2	Cytochrome b-c1 complex subunit 1_ mitochondrial OS=Homo sapiens OX=9606 GN=UQCRC1 PE=1 SV=3	8506.53	8707.46	8667.42	8550.62	8477.32	8644.54	8630.02	8519.53	8340.61	8979.16	8988.29	8295.66	8379.97	7815.62	7376.34	7629.99	8396.08	8846.28	9020.56							9068.18	8707.46	8021.01	7811.15	9488.22	9086.78	8433.71	10413.7	9224.89	8654.23	8509.21	8317.02	8276.58
P49915	24	10	139.801	0.00023105	2.54765e-05	1.40514	0.998952	Docetaxel	Sodium Butyrate	77456.9	GMP synthase [glutamine-hydrolyzing] OS=Homo sapiens OX=9606 GN=GMPS PE=1 SV=1	5269.64	5378.5	4847.16	4831.11	5005.89	4836.05	5032.79	5713.78	5130.58	4655.88	5310.19	5380.25	6019.11	5784.09	5201.41	5129.89	4092.39	4067.24	3732.12							5617.57	5378.5	4485.67	4413.31	5602.83	5083.45	4918.31	6984.16	5674.52	4487.39	5027.15	5394.1	5944.84
Q92783	2	1	10.3728	0.000232941	2.5616e-05	1.46791	0.998998	Sodium Butyrate	Vitamin D3	59578.9	Signal transducing adapter molecule 1 OS=Homo sapiens OX=9606 GN=STAM PE=1 SV=3	888.275	1105.79	944.34	1131.71	1214.39	1148.07	1207.62	920.768	1058.6	1010.29	789.945	876.642	964.816	1147.65	1180	1130.43	1290.34	1212.38	1245.37							946.924	1105.79	873.912	1033.84	1359.21	1206.8	1180.15	1125.49	1170.83	973.733	747.841	878.899	952.913
Q15393;I3L4G7;H3BMB0;J3QL37	29	9	196.555	0.000234532	2.57217e-05	1.16699	0.998865	Docetaxel	Inosine	136661	Splicing factor 3B subunit 3 OS=Homo sapiens OX=9606 GN=SF3B3 PE=1 SV=4	9139.73	8615.21	8654.18	8564.35	8723.44	8761.57	8494.87	7458.47	7706.15	8035.72	9236.24	9055.68	8782.6	8391.31	8496.22	8576.26	8273.54	8901.88	8240.22							9743.19	8615.21	8008.76	7823.69	9763.7	9209.8	8301.63	9116.75	8523.16	7744.93	8743.94	9079	8674.24
Q9UJ70;H7C3G9;C9JEV6;H7C286;H0YEB7;E9PPU6;H0YC94;H0YE82;H0YF44;H7C1L7	12	3	78.0913	0.000244071	2.66963e-05	1.12389	0.998858	Inosine	Docetaxel	37717.9	N-acetyl-D-glucosamine kinase OS=Homo sapiens OX=9606 GN=NAGK PE=1 SV=4	2316.31	2283.54	2354.92	2405.75	2430.1	2313.77	2411.63	2519.36	2586.09	2406.83	2235.25	2210.23	2238.68	2293.4	2233.19	2251.09	2422.21	2479.71	2532.76							2469.25	2283.54	2179.3	2197.7	2719.89	2432.14	2356.77	3079.5	2860.27	2319.73	2116.11	2215.92	2211.06
P19525;A0A7P0TAL9;A0A7P0TBA9;A0A7P0Z4M0	11	2	54.3166	0.000246118	2.68485e-05	1.45898	0.998892	D3:D combination	Control	62550.6	Interferon-induced_ double-stranded RNA-activated protein kinase OS=Homo sapiens OX=9606 GN=EIF2AK2 PE=1 SV=2	1735.21	1773.13	1894.68	1950.43	1568.83	1462.39	1627.14	1210.37	1884.82	1743.54	2102.64	2163.76	2133.31	1540.1	1464.26	1474.35	1437.32	1630.03	1562.58							1849.78	1773.13	1753.38	1781.76	1755.91	1537.21	1590.13	1479.48	2084.65	1680.44	1990.57	2169.33	2106.99
A0A494C1Q3;Q9UFE4	13	2	60.9309	0.000250932	2.7259e-05	2.62874	0.998872	Inosine	Docetaxel	102755	Coiled-coil domain-containing protein 39 OS=Homo sapiens OX=9606 GN=CCDC39 PE=1 SV=1	323.799	353.329	329.656	351.818	598.034	343.555	365.641	455.393	489.251	491.744	208.905	167.866	169.647	433.417	416.591	436.207	380.235	317.61	294.115							345.178	353.329	305.071	321.393	669.348	361.13	357.323	556.643	541.122	473.949	197.77	168.298	167.554
F8WCF6;P59998;H7C0A3;F8WDD7;R4GN08;F8WDW3;F8WE39	6	2	53.3573	0.000251214	2.7259e-05	1.26856	0.998486	Vitamin D3	Nisin	21172.6	Actin-related protein 2/3 complex subunit 4 OS=Homo sapiens OX=9606 GN=ARPC4-TTLL3 PE=3 SV=1	7001.88	6946.52	7396.36	7051.56	6436.39	6368.23	7357.23	8579.93	7372.33	8136.69	7944.2	8226.92	8332.67	7458.56	7307.23	6836.36	7710.63	7354.75	7549.7							7464.18	6946.52	6844.75	6441.73	7203.91	6694.02	7189.87	10487.6	8153.95	7842.24	7520.77	8248.1	8229.86
P05386	3	2	43.4221	0.000265904	2.87766e-05	1.44108	0.998738	Control	D3:D combination	11628	60S acidic ribosomal protein P1 OS=Homo sapiens OX=9606 GN=RPLP1 PE=1 SV=1	1433.57	1326.44	1154.28	1402.55	1303.51	1419.42	1355.03	1713.49	1509.79	1576.05	1319.23	1782.67	1440.84	1631.2	1725.34	1474.76	1448.26	1369.38	1406.53							1528.22	1326.44	1068.19	1281.25	1458.95	1492.04	1324.21	2094.46	1669.86	1519.02	1248.91	1787.26	1423.07
O15260;Q5T8U5;B7Z1G8	6	4	41.706	0.000272909	2.94569e-05	1.44453	0.998641	Vitamin D3	Nisin	30622.2	Surfeit locus protein 4 OS=Homo sapiens OX=9606 GN=SURF4 PE=1 SV=3	5137.41	5433.39	5661.02	5470.91	4151.59	5022.45	5098.65	6596.73	6315.49	6453.28	5681.69	6352.39	5834.95	5196.23	4969.02	4767.57	5809.04	5948.18	6110.16							5476.61	5433.39	5238.83	4997.78	4646.65	5279.4	4982.67	8063.41	6985.06	6219.76	5378.85	6368.74	5762.95
P26038;V9GZ54	22	2	161.942	0.000274769	2.95795e-05	1.66143	0.998627	Vitamin D3	Sodium Butyrate	67934.2	Moesin OS=Homo sapiens OX=9606 GN=MSN PE=1 SV=3	3552	3817.57	3678.32	4000.1	3235.27	3290.22	3075.24	3378.09	3476.69	3110.84	4040	4445.44	3916.91	2931.29	2842.83	2924.53	2910.24	2606.95	3003.12							3786.53	3817.57	3404	3654.16	3621.07	3458.54	3005.28	4129.16	3845.29	2998.27	3824.66	4456.88	3868.58
A0A087WUK2;O14979	12	5	84.8604	0.000276232	2.9659e-05	1.27537	0.998623	Control	Inosine	40211.3	Heterogeneous nuclear ribonucleoprotein D-like OS=Homo sapiens OX=9606 GN=HNRNPDL PE=1 SV=1	6571.02	6791.9	6984.58	7217.29	7216.66	7434.72	6921.79	5467.95	5648.79	5951.48	6456.42	6562.21	7045.6	7036.6	7152.58	7579.15	6344.53	6622.05	6856.98							7004.87	6791.9	6463.68	6593.13	8077.23	7815.07	6764.34	6683.68	6247.68	5736.11	6112.28	6579.1	6958.67
P62851	5	3	36.3048	0.000277263	2.96917e-05	1.09806	0.998541	Nisin	Sodium Butyrate	13799.2	40S ribosomal protein S25 OS=Homo sapiens OX=9606 GN=RPS25 PE=1 SV=1	29099.7	29003.6	29797.2	29579.4	30204.8	32092.3	29215.2	27920.8	27675	28308.5	28671.6	28396.6	27676.3	30349.2	29345.7	30196.3	27952.9	28164.8	27222.1							31021.1	29003.6	27575	27021.4	33806.6	33734.1	28550.6	34128.5	30609.1	27284.1	27143.4	28469.7	27334.8
P54753	8	2	43.8598	0.00028052	2.99621e-05	1.72091	0.998355	Docetaxel	Vitamin D3	111927	Ephrin type-B receptor 3 OS=Homo sapiens OX=9606 GN=EPHB3 PE=1 SV=2	2532.61	2596.14	2755.27	2642.62	2576.63	2865.82	3209.6	3181.67	2683.33	3530.66	3539.59	5076.04	3949.05	3618.52	3765.84	3193.51	3001.49	2543.9	2781.09							2699.82	2596.14	2549.79	2414.08	2883.89	3012.43	3136.59	3889.07	2967.81	3402.9	3350.93	5089.11	3900.32
P00491;G3V5M2;G3V2H3;G3V393	14	10	119.099	0.000283901	3.02443e-05	1.20713	0.998615	Inosine	Vitamin D3	32346.1	Purine nucleoside phosphorylase OS=Homo sapiens OX=9606 GN=PNP PE=1 SV=2	9291.81	9508.98	9478.83	9499.69	9347	9780.9	9306.02	9640.76	11077.1	10855.9	8932.17	8939.53	8622.97	8548.99	9407.49	9114.12	9408.82	10262.6	9860.44							9905.3	9508.98	8771.91	8678.14	10461.6	10281.3	9094.33	11784.3	12251.5	10463	8456.08	8962.54	8516.58
A0A6Q8PFM5;O95831;A0A6Q8PFE1;A0A6Q8PG15;A0A6Q8PHC0;A0A6Q8PHJ9;A0A7I2PK44;A0A6Q8PFA7;A0A6Q8PFQ8;A0A6Q8PFS4;A0A7I2RLJ8;A0A6Q8PFW2;A0A6Q8PF87;E9PMA0;A0A6Q8PHJ4	20	6	139.268	0.000287874	3.05879e-05	1.12978	0.998414	Sodium Butyrate	Control	67086.7	Apoptosis-inducing factor 1_ mitochondrial OS=Homo sapiens OX=9606 GN=AIFM1 PE=1 SV=1	6469.98	6675.02	6877.04	6611.95	6518.93	6753.37	6521.85	6265.93	6550.19	6512.88	6185.81	6199.32	6379.08	5953.24	6025.62	6302.72	6695.1	7165.78	6793.27							6897.17	6675.02	6364.16	6040.14	7296.3	7098.86	6373.5	7659.07	7244.65	6277.2	5856.1	6215.28	6300.38
O00232	25	4	168.114	0.000308275	3.26707e-05	1.25298	0.997582	Vitamin D3	Nisin	53303.7	26S proteasome non-ATPase regulatory subunit 12 OS=Homo sapiens OX=9606 GN=PSMD12 PE=1 SV=3	2924.61	3119.34	3068.07	3073.22	2845.45	3079.52	2988.74	3270.17	3105.45	3247.37	2958.26	3425.83	3431.23	3373.05	3425.79	3297.41	3319.29	3246.1	3476.03							3117.71	3119.34	2839.26	2807.44	3184.77	3237.06	2920.75	3997.25	3434.69	3129.86	2800.58	3434.65	3388.89
A0A3B3IU50	4	1	17.4915	0.000327195	3.45863e-05	1.31329	0.998181	Control	Sodium Butyrate	131846	Vacuolar protein sorting-associated protein 13C (Fragment) OS=Homo sapiens OX=9606 GN=VPS13C PE=1 SV=1	1760.06	1705.49	1910.1	1599.55	1740.06	1799.49	1753.12	1866.41	1865.52	1687.88	1596.17	1479.22	1490.65	1645.72	1845.39	2015.11	1444.28	1368.02	1380.38							1876.27	1705.49	1767.65	1461.22	1947.56	1891.55	1713.24	2281.38	2063.3	1626.8	1511.1	1483.03	1472.26
P26640;A0A140T936;A0A140T954;H0Y426;A0A0G2JJT9;A2ABF4	30	3	172.87	0.000328687	3.46544e-05	1.40425	0.995332	Inosine	QC	141731	Valine--tRNA ligase OS=Homo sapiens OX=9606 GN=VARS1 PE=1 SV=4	1154.89	1167.63	1160.65	1225.64	1195.49	1267.34	1423.82	1698.11	1526.4	1734.74	1356.05	1636.3	1486	1656.28	1698.73	1551.63	1712.24	1451.5	1507.94							1231.14	1167.63	1074.09	1119.64	1338.05	1332.17	1391.43	2075.66	1688.23	1671.96	1283.77	1640.52	1467.67
O14787;A0A075B780;K7ESC1	13	2	69.7371	0.000331568	3.48683e-05	1.42501	0.998249	Inosine	Sodium Butyrate	102928	Transportin-2 OS=Homo sapiens OX=9606 GN=TNPO2 PE=1 SV=3	1393.88	1429.65	1363.9	1351.9	1360.7	1297.79	1411.72	1666.49	1563.6	1703.66	1375.35	1573.04	1307.27	1311.59	1347.8	1406.23	1275.03	1101.79	1085.44							1485.91	1429.65	1262.18	1234.99	1522.96	1364.19	1379.61	2037.01	1729.37	1642	1302.04	1577.09	1291.14
A0A3B3ITQ1;A0A3B3IRP0;A0A3B3IU05;A0A3B3IU13;A0A3B3IS59;A0A3B3ISE3;B7ZMI3;A0A3B3ISR4;A0A3B3ITQ4	20	1	98.0463	0.000337154	3.53648e-05	2.37712	0.998223	Inosine	D3:D combination	231906	Inositol 1_4_5-trisphosphate receptor (Fragment) OS=Homo sapiens OX=9606 GN=ITPR1 PE=1 SV=1	821.603	906.144	894.099	790.317	536.064	885.342	861.394	1364.26	1389.53	1116.44	944.606	1208.75	1094.59	959.395	933.4	862.323	811.894	893.448	1088.1							875.85	906.144	827.418	721.969	599.989	930.635	841.799	1667.59	1536.85	1076.04	894.258	1211.86	1081.08
P18206;A0A096LPE1	41	9	262.431	0.000338073	3.53705e-05	1.42272	0.998188	Sodium Butyrate	Docetaxel	124370	Vinculin OS=Homo sapiens OX=9606 GN=VCL PE=1 SV=4	6190.94	6143.16	6178.52	6583.26	6057	6149.22	6237.36	5355.35	5731.74	6193.68	5843.7	4625.23	5672.62	5998.34	5908.59	6160.66	7985.81	7451.56	7527.61							6599.7	6143.16	5717.73	6013.93	6779.28	6463.81	6095.47	6546.04	6339.43	5969.55	5532.23	4637.14	5602.63
A0A7P0T9I9;P43490;A0A7P0T895;A0A7P0T862;A0A7P0T931;A0A7P0T8L3;A0A7P0T973;A0A7P0TAS5;A0A0C4DFS8;A0A7P0T8D2;A0A7P0Z437;B7Z8W6;A0A7P0T941;A0A7P0TA73;A0A7P0TBB7;A0A7P0Z466;A0A7P0T8R4;A0A7P0T8Z3;A0A7P0T9F0;A0A7P0TAI8;A0A7P0TB17;A0A7P0Z4N0;A0A7P0TAZ2;A0A7P0Z4L4;C9JF35;C9JG65	20	4	139.254	0.000340661	3.55503e-05	1.21223	0.99806	Vitamin D3	Sodium Butyrate	55522	Nicotinamide phosphoribosyltransferase OS=Homo sapiens OX=9606 GN=NAMPT PE=1 SV=1	1811.18	1829.65	1756.32	1801.3	1815.21	1743.66	1756.87	1747.37	1753.16	1734.47	1817.77	1696.17	1807.74	1778.49	1593.78	1643.53	1612.48	1492.5	1584.61							1930.76	1829.65	1625.33	1645.52	2031.67	1832.86	1716.91	2135.87	1939.04	1671.7	1720.88	1700.53	1785.44
J3QRL5	4	1	30.3623	0.000347701	3.61345e-05	1.90563	0.998121	Sodium Butyrate	Vitamin D3	17679.1	Growth factor receptor-bound protein 2 OS=Homo sapiens OX=9606 GN=GRB2 PE=1 SV=1	301.074	379.442	366.005	393.926	543.127	360.025	377.819	455.428	370.77	336.456	298.921	416.63	382.552	436.221	413.168	357.92	550.333	536.502	508.357							320.953	379.442	338.708	359.858	607.893	378.443	369.225	556.686	410.079	324.28	282.988	417.702	377.832
P35527;K7EQQ3	35	22	385.589	0.000348829	3.61345e-05	7.28603	0.998079	Vitamin D3	Nisin	62292.5	Keratin_ type I cytoskeletal 9 OS=Homo sapiens OX=9606 GN=KRT9 PE=1 SV=3	52886.6	56409.8	57867	59560	14520.1	8626.48	16316.1	41020.7	28112.3	52057.3	70765.4	51436.1	42736.6	23838.4	61350.4	48288.4	94470.8	58099.5	65452.8							56378.5	56409.8	53551.4	54409.1	16251.6	9067.8	15945	50141.1	31092.8	50173.4	66993.5	51568.5	42209.3
Q9H845;A0A7P0T7Z1;A0A7P0T871;A0A7P0T8U3;A0A7P0TB58;Q9H9W4;A0A7P0T9N9;H0Y8Z9;A0A7P0TB68;A0A7P0Z450	16	3	87.3279	0.000348908	3.61345e-05	1.18933	0.998134	D3:D combination	Inosine	69387.7	Complex I assembly factor ACAD9_ mitochondrial OS=Homo sapiens OX=9606 GN=ACAD9 PE=1 SV=1	2330.65	2247.65	2378.81	2370.76	2454.77	2454.05	2362.76	2033.94	2095.71	2162.86	2449.52	2275.25	2143.12	2220.26	2252.83	2354.11	2260.47	2343.28	2272.18							2484.54	2247.65	2201.4	2165.73	2747.5	2579.6	2309.01	2486.16	2317.9	2084.59	2318.96	2281.11	2116.68
P30622;J3KP58;F5H0N7;F5H6A0;F5H1T5	22	1	106.824	0.000359404	3.7079e-05	2.29373	0.998045	Inosine	D3:D combination	162988	CAP-Gly domain-containing linker protein 1 OS=Homo sapiens OX=9606 GN=CLIP1 PE=1 SV=2	549.022	541.117	577.268	487.257	403.049	600.631	658.28	795.15	727.275	755.869	446.405	549.038	571.748	620.475	673.666	590.678	454.576	620.626	695.099							585.271	541.117	534.216	445.118	451.112	631.358	643.306	971.94	804.382	728.516	422.611	550.451	564.694
F5H1Z6;Q9Y365;F5GY11;F5H8H3;F5H8G1;H0YFF3;H0YGA9;H0YH17;F5H0V7;F5GWK5;H0YGN8;F5GY07;F5H3G8;F5H5A8	13	6	130.868	0.000359842	3.7079e-05	1.18349	0.998033	Docetaxel	Sodium Butyrate	29442.9	START domain-containing protein 10 (Fragment) OS=Homo sapiens OX=9606 GN=STARD10 PE=1 SV=1	16539.5	17076.1	16708.9	16369.5	16825.4	18978.9	17566.9	16815.9	17120	15739.9	16940.6	18105.4	19198.6	17430.6	17849.6	18780	15426.2	15018.8	15389.4							17631.5	17076.1	15462.7	14953.9	18831.8	19949.9	17167.3	20554.7	18935.1	15170.3	16037.6	18152	18961.7
P25786;F5GX11;B4DEV8	12	8	125.996	0.00036125	3.71306e-05	1.21529	0.998035	Nisin	Sodium Butyrate	29840.8	Proteasome subunit alpha type-1 OS=Homo sapiens OX=9606 GN=PSMA1 PE=1 SV=1	11760.5	12122	13230.9	12070.1	13380.5	13729	13267.7	12681.6	12371.2	12847.8	11373.4	11842.8	11432.9	11778.6	12009.6	12006.4	10700.3	11918	10606.1							12537	12122	12244.2	11026.3	14976.1	14431.4	12965.9	15501.2	13682.9	12382.9	10767.2	11873.3	11291.9
P40616;B4DZG7;F8VP63;F8W1Z8;F8VP99	9	2	82.2512	0.000365737	3.7486e-05	1.32523	0.996744	Vitamin D3	QC	20531.6	ADP-ribosylation factor-like protein 1 OS=Homo sapiens OX=9606 GN=ARL1 PE=1 SV=1	1123.74	1108.27	1141.12	1158.78	1225.45	973.02	1235.79	1520.95	1293.36	1454.79	1311.23	1437.17	1301.5	1131.61	1267.86	1056.51	1387.07	1288.85	1161.68							1197.93	1108.27	1056.02	1058.56	1371.58	1022.8	1207.68	1859.11	1430.49	1402.14	1241.34	1440.86	1285.45
A0A2U3TZH3;Q05639;A0A2R8Y488;A0A2R8Y660;A0A2R8YDN5;A0A6Q8PFK6	22	4	241.09	0.000366913	3.7486e-05	1.16529	0.99799	Vitamin D3	Sodium Butyrate	54682.8	Elongation factor 1-alpha OS=Homo sapiens OX=9606 GN=EEF1A2 PE=1 SV=1	61477.9	59093.2	60356.6	57618.8	56516.9	58345.3	58251	59428.8	60272.1	54489.5	64837.7	64191.2	59884.4	59133.6	60993.7	63980	54167.5	54961.6	53198.8							65537	59093.2	55855.2	52635.8	63256.4	61330.2	56926	72642	66662.2	52517.7	61381.8	64356.5	59145.5
A0A1B0GVI3;P13645;Q2M2I5	25	13	242.85	0.000367456	3.7486e-05	1.73379	0.997955	Vitamin D3	Nisin	63574.3	Keratin_ type I cytoskeletal 10 OS=Homo sapiens OX=9606 GN=KRT10 PE=1 SV=2	24952	25479.2	24553.9	25192.3	19780.1	17949.3	17896.1	23531.8	21786.2	25932.2	30276.3	27296.7	27075.3	22181	21701.4	25599.9	27220.1	40341.6	25913.5							26599.5	25479.2	22722.7	23013.6	22138.8	18867.6	17489.1	28763.8	24096	24993.8	28662.6	27367	26741.2
Q15427;Q5SZ64	9	2	65.9522	0.000370617	3.77144e-05	1.66621	0.997762	Inosine	Nisin	44442.9	Splicing factor 3B subunit 4 OS=Homo sapiens OX=9606 GN=SF3B4 PE=1 SV=1	5022.4	4989.94	5501.96	5065.15	3584.74	4145.99	4470.37	7351.8	6189.24	6788.54	4967.8	6967.96	6318.91	6173.59	6179.92	5697.72	6219.59	5698.43	6184.28							5354	4989.94	5091.63	4627.1	4012.22	4358.09	4368.68	8986.37	6845.43	6542.88	4703.01	6985.9	6240.94
F5H5D3;Q9BQE3;A0A1W2PQM2;F8VVB9;F8VQQ4;A0A7P0TA31;F8VS66;F8VRZ4;F8VWV9;F8VX09;C9JEV8;C9JJQ8;C9JQ00;C9JDL2;C9K0S6;A0A7P0Z4A1;F8VRK0;F8W0F6;Q9H853	27	2	299.567	0.000373154	3.78783e-05	1.38681	0.997388	Nisin	D3:D combination	58642.7	Tubulin alpha chain OS=Homo sapiens OX=9606 GN=TUBA1C PE=1 SV=1	18419.7	18068.4	18707.2	18290.5	17083.1	22012.5	17830.4	18458.4	19044.9	16021	16671.4	15224.7	17874.5	17827.4	18063.9	19628.7	12841.7	15329.5	14669							19635.8	18068.4	17312	16708.7	19120.2	23138.7	17424.8	22562.4	21064.1	15441.2	15782.8	15263.8	17653.9
G3V203;H0YHA7;J3QQ67;Q07020;F8VUA6;A0A075B7A0;F8VYV2	4	3	33.4106	0.000379678	3.84452e-05	1.16584	0.997864	Vitamin D3	Inosine	18870.3	60S ribosomal protein L18 OS=Homo sapiens OX=9606 GN=RPL18 PE=1 SV=1	31319.1	30113.8	30830.7	31573.5	29513.5	29872.5	28028.3	28108.4	29042.1	29297.2	31024.3	29919.4	29406.8	29931.9	30405.4	31039.7	29040.3	31133.2	31292.5							33387	30113.8	28531.3	28843	33032.9	31400.8	27390.7	34358	32121.2	28237	29370.7	29996.4	29044
Q9UKL0	3	1	12.8323	0.000380902	3.84738e-05	1.55892	0.997853	Vitamin D3	Nisin	53441.6	REST corepressor 1 OS=Homo sapiens OX=9606 GN=RCOR1 PE=1 SV=2	881.096	946.6	1002.25	951.632	678.658	701.395	820.436	965.092	893.745	860.262	1156.09	951.622	986.066	904.767	1072.87	1032.22	867.331	1124.4	964.937							939.271	946.6	927.505	869.333	759.587	737.277	801.773	1179.67	988.501	829.132	1094.47	954.072	973.9
P16435;E7EMD0;H0Y4R2;C9JU80	26	7	166.649	0.000390985	3.9395e-05	1.38668	0.997793	Sodium Butyrate	Inosine	77146.1	NADPH--cytochrome P450 reductase OS=Homo sapiens OX=9606 GN=POR PE=1 SV=2	4981.28	5176.17	5016.75	5257.29	4796.68	4543.61	4844.63	4226.52	4986.19	4629.47	4917.44	5315.19	4752.39	4826.86	4652.76	5535.8	6132.43	6401.43	6660.83							5310.17	5176.17	4642.61	4802.63	5368.67	4776.05	4734.43	5166.23	5514.83	4461.94	4655.33	5328.88	4693.75
P24534;C9JZW3;F2Z2G2;F8WF65	11	6	108.289	0.000394437	3.96448e-05	1.22204	0.997728	Control	Sodium Butyrate	24934.8	Elongation factor 1-beta OS=Homo sapiens OX=9606 GN=EEF1B2 PE=1 SV=3	25186.5	24278.2	23031.6	24338.9	24368.4	24408.6	23788.3	25882.1	24284.7	23276.1	25319.1	24792.8	26770.2	24382.2	25568.8	26992.6	20539.1	21035	21389.1							26849.5	24278.2	21314	22234	27274.3	25657.3	23247.2	31636.6	26859.4	22433.8	23969.6	24856.7	26439.9
P19013;F8VX05;F8VZR6	9	1	85.8673	0.000395402	3.96448e-05	2.81232	0.997535	Nisin	Sodium Butyrate	56543.3	Keratin_ type II cytoskeletal 4 OS=Homo sapiens OX=9606 GN=KRT4 PE=1 SV=5	1634.92	1448.7	1338.52	1837.6	2453.18	2578.6	1521.99	1061.6	1349.24	698.666	1180.69	1479.32	1614.3	1273.85	1592.33	1632.23	782.004	737.048	811.329							1742.87	1448.7	1238.69	1678.68	2745.71	2710.52	1487.37	1297.63	1492.29	673.383	1117.76	1483.13	1594.39
P32019;E7ESY0	16	1	75.6374	0.0003968	3.96877e-05	2.13718	0.997202	Sodium Butyrate	Nisin	114107	Type II inositol 1_4_5-trisphosphate 5-phosphatase OS=Homo sapiens OX=9606 GN=INPP5B PE=1 SV=4	557.101	552.025	586.58	499.344	527.35	453.534	652.724	1139.15	974.858	1025.86	488.702	880.644	821.554	657	715.147	556.521	1397.48	1063.43	1030.39							593.884	552.025	542.834	456.16	590.235	476.736	637.876	1392.43	1078.21	988.74	462.654	882.91	811.418
P42356;A8MTF1;C9JLI1	14	1	74.1751	0.000400458	3.99559e-05	2.19411	0.997421	D3:D combination	Control	239397	Phosphatidylinositol 4-kinase alpha OS=Homo sapiens OX=9606 GN=PI4KA PE=1 SV=4	922.061	841.347	1186.03	1168.79	925.131	672.36	823.921	684.098	858.007	848.208	1004.9	931.57	1010.51	595.119	496.825	630.172	581.883	781.109	892.74							982.941	841.347	1097.57	1067.71	1035.45	706.757	805.179	836.198	948.974	817.514	951.338	933.968	998.046
P62277;J3KMX5;E9PS50	9	5	65.8288	0.000408794	4.06884e-05	1.15932	0.997533	Control	Sodium Butyrate	17222.3	40S ribosomal protein S13 OS=Homo sapiens OX=9606 GN=RPS13 PE=1 SV=2	23752.6	23043.1	22223	22535.7	23734.7	22908.6	23435.8	24527.1	23199.6	22917.5	23017.3	23600.9	24653.8	24120	25161.9	23821.3	21225.6	20613.1	21218.2							25320.9	23043.1	20565.7	20586.7	26565	24080.5	22902.7	29980.4	25659.3	22088.2	21790.4	23661.6	24349.6
A0A804HL20;P56159	3	2	15.2407	0.000412126	4.08319e-05	4.63029	0.997502	Control	Sodium Butyrate	51878.2	GDNF family receptor alpha-1 OS=Homo sapiens OX=9606 GN=GFRA1 PE=1 SV=1	254.87	302.022	297.316	318.441	272.218	367.337	293.582	143.715	174.456	342.74	331.014	341.696	377.334	311.343	315.566	795.023	76.4712	81.8826	148.74							271.698	302.022	275.142	290.902	304.68	386.13	286.903	175.668	192.952	330.337	313.371	342.576	372.679
P20810;A0A6Q8PGN6;A0A6Q8PH20;B7Z574;E7ES10;E7EVY3;A0A0C4DGB5;A0A6Q8PG72;A0A6Q8PGG5;E9PCH5;E9PDE4;A0A6Q8PFE5;A0A6Q8PFF6;H0Y7F0;H0Y9H6;E7EQ12;E7EQA0;H0YD33;A0A6Q8PFL0;F8W7E0;A0A0C4DGD1;A0A6Q8PFR3;D6RAA8;D6RC54;E9PSG1;H0Y944;H0YA91	16	6	101.785	0.000412233	4.08319e-05	1.23758	0.997601	Sodium Butyrate	Vitamin D3	76972.1	Calpastatin OS=Homo sapiens OX=9606 GN=CAST PE=1 SV=4	3736.6	3860.06	3906.59	3857.04	4037.98	4324.48	3968.26	3810.67	3835.45	3753.45	3671.45	3662.14	3700.08	3969.18	3728.84	4063.21	4079.54	4431.54	4278.35							3983.31	3860.06	3615.24	3523.48	4519.51	4545.72	3877.99	4657.92	4242.09	3617.62	3475.76	3671.56	3654.43
Q6WKZ4;E7EX40	6	1	32.6472	0.000422824	4.17798e-05	1.48468	0.997512	Control	Vitamin D3	137567	Rab11 family-interacting protein 1 OS=Homo sapiens OX=9606 GN=RAB11FIP1 PE=1 SV=3	13383.4	12166.1	10281.2	10504.1	12341.3	11128.4	11781.1	12514.3	11696.1	11330.1	11600.1	12460.9	13355.6	13193.5	14517.8	12775.1	10653.4	10842	10325.7							14267	12166.1	9514.44	9595.66	13813	11697.7	11513.1	15296.7	12936.2	10920.1	10981.8	12492.9	13190.9
Q99623;J3KPX7;F5GY37;A0A7I2V5F0;F5H3X6;F5GWA7;F5H0C5;F5H2D2;A0A3G2KQ93	14	5	111.529	0.000426985	4.20894e-05	1.15656	0.997419	D3:D combination	Inosine	33296.4	Prohibitin-2 OS=Homo sapiens OX=9606 GN=PHB2 PE=1 SV=2	10545.9	11131.4	11591.7	10691.9	11848.1	11698	10789.8	9715.17	10468.3	10054.1	10634.4	10486.1	10719.3	10570	9955.15	10022.7	9591.15	10434.9	10434.9							11242.2	11131.4	10727.2	9767.25	13261	12296.5	10544.4	11875.2	11578.2	9690.24	10067.6	10513.1	10587.1
F8VNV8;P54284;F8VUW8;F8VV14;F8VWK1;F8W0F8	4	1	19.7803	0.000430227	4.23069e-05	1.34611	0.997438	Nisin	D3:D combination	51841.7	Calcium channel voltage-dependent subunit beta 3 OS=Homo sapiens OX=9606 GN=CACNB3 PE=1 SV=1	4873.88	5039.7	4655.87	5232.48	6403.6	6453.98	5528.42	5256.11	5264.08	4891.83	4967.31	4537.31	4498.47	5466.27	5042.38	5258.59	5288.99	4495.68	5265.01							5195.68	5039.7	4308.64	4779.97	7167.21	6784.16	5402.66	6424.73	5822.19	4714.81	4702.55	4548.99	4442.97
P30050	7	5	76.2371	0.000434033	4.25789e-05	1.15551	0.997275	Control	Sodium Butyrate	17989.7	60S ribosomal protein L12 OS=Homo sapiens OX=9606 GN=RPL12 PE=1 SV=1	23144.8	23657.7	24258	24861.5	24621.5	26015	23538.6	22890.3	21545.5	22222.4	23021	23146.2	24101.9	24711.3	24643.7	26188.5	21427.5	22372.4	21577							24672.9	23657.7	22448.9	22711.4	27557.5	27345.9	23003.2	27979.6	23829.7	21418.2	21793.9	23205.8	23804.5
P60174;U3KPZ0;U3KQF3;U3KPS5	15	7	174.011	0.00043588	4.26578e-05	1.167	0.997367	Inosine	Sodium Butyrate	26954.7	Triosephosphate isomerase OS=Homo sapiens OX=9606 GN=TPI1 PE=1 SV=4	76818.8	74961.7	68821.1	76406.6	75833.4	79164.1	78165.9	81351.6	80483.2	78859.9	74121	75988.8	79002.9	72341.4	74672.3	75683.5	68401.5	70901.8	66947.9							81890.8	74961.7	63688.5	69798.9	84876.4	83214	76387.8	99439	89016.1	76006.2	70170.3	76184.5	78028.2
Q15746	11	2	55.507	0.000438226	4.2785e-05	1.60076	0.997397	Vitamin D3	Control	213453	Myosin light chain kinase_ smooth muscle OS=Homo sapiens OX=9606 GN=MYLK PE=1 SV=4	760.249	644.311	681.583	821.586	593.929	607.102	698.187	624.996	715.035	706.153	817.461	838.335	795.705	554.936	553.651	652.378	662.959	693.351	774.127							810.445	644.311	630.751	750.534	664.754	638.16	682.305	763.955	790.844	680.599	773.89	840.493	785.888
P00558	36	10	329.289	0.000441625	4.30142e-05	1.15868	0.997368	Nisin	Docetaxel	45014	Phosphoglycerate kinase 1 OS=Homo sapiens OX=9606 GN=PGK1 PE=1 SV=3	66574.5	67506	65756.6	67126.1	73158.5	75522.4	71403.2	68143	70338.8	67522.7	61226.2	64185.8	64531.8	63202.2	66417.9	65894.3	66195.8	71337.5	64110.4							70970.1	67506	60852.5	61320.9	81882.5	79386	69779	83293.7	77796.2	65079.2	57962.8	64351	63735.6
A0A494C1T9;Q6ZRV2;J3KPS2	24	3	119.57	0.000462476	4.49381e-05	1.93535	0.997183	Docetaxel	Sodium Butyrate	149685	Protein FAM83H OS=Homo sapiens OX=9606 GN=FAM83H PE=1 SV=1	853.468	687.021	651.01	613.308	799.521	853.097	643.38	519.335	538.668	517.443	723.255	1142.55	732.39	694.112	658.235	754.18	521.849	403.271	417.373							909.818	687.021	602.458	560.268	894.862	896.74	628.745	634.802	595.778	498.718	684.705	1145.49	723.354
P49755;G3V2K7	9	2	62.9356	0.000470394	4.55992e-05	1.26605	0.9969	Vitamin D3	Control	25147.1	Transmembrane emp24 domain-containing protein 10 OS=Homo sapiens OX=9606 GN=TMED10 PE=1 SV=2	8555.16	8288.78	8631.83	7972.08	6778.36	6920.42	7572.82	9007.17	9186.45	8067.29	8155.44	7835.27	8585.19	6717.88	7376.29	6911.87	7913.83	8774.31	7962							9120.02	8288.78	7988.08	7282.64	7586.67	7274.46	7400.55	11009.8	10160.4	7775.35	7720.75	7855.44	8479.27
O14980;A0A7I2V2S3;A0A7I2V2Y6;A0A7I2V461;A0A7I2YQV4;A0A7I2V3P3;A0A7I2V2H0;A0A7I2V3W6;A0A7I2V6B9;A0A7I2V3N0;A0A7I2V488;A0A7I2YQX3;A0A7I2V4A3;C9JKM9;C9J673;A0A7I2V2C5;A0A7I2V3J1;A0A7I2YQP1;A0A7P0Z4B7;F8WF71;C9IYM2;A0A7I2V396	34	9	231.304	0.000473676	4.58088e-05	1.2298	0.997025	Inosine	Sodium Butyrate	124527	Exportin-1 OS=Homo sapiens OX=9606 GN=XPO1 PE=1 SV=1	4110.79	4649.86	4342.55	4351	4375.04	4366.31	4797.47	4993.81	5037.87	4686.09	4597.98	4830.31	4883.19	4573.13	4803.19	4513.36	4172.15	3754.2	4041.26							4382.21	4649.86	4018.69	3974.72	4896.75	4589.68	4688.34	6104.11	5571.99	4516.51	4352.9	4842.74	4822.95
Q8N9P6	4	1	15.9125	0.000476682	4.59907e-05	1.22119	0.997015	D3:D combination	Nisin	22838.2	Uncharacterized protein C9orf163 OS=Homo sapiens OX=9606 GN=C9orf163 PE=2 SV=1	2106.46	2039.79	2136.75	2134.67	1854.2	2023.15	1853.75	2227.12	2321.82	2218.65	2154.84	2071.22	2033.18	2034.03	2097.71	2002.07	2337.2	2133.46	1993.21							2245.54	2039.79	1977.39	1950.06	2075.31	2126.65	1811.58	2722.29	2567.99	2138.36	2039.98	2076.55	2008.1
P61604;B8ZZL8;B8ZZ54	10	4	71.7845	0.000479131	4.61044e-05	1.23291	0.996989	Vitamin D3	Inosine	10931.7	10 kDa heat shock protein_ mitochondrial OS=Homo sapiens OX=9606 GN=HSPE1 PE=1 SV=2	12730.3	13352.6	13146	13004.7	12857.9	13673.4	12656.3	10633.1	11740.4	12095.5	13314.1	12428	12091	12730.4	11974.6	12930.9	12443	12645.1	12735							13570.9	13352.6	12165.6	11880	14391.2	14372.9	12368.4	12997.3	12985.1	11657.8	12604.4	12460	11941.9
P09622;E9PEX6;A0A1W2PR83;F2Z2E3;F8WDM5	14	5	112.94	0.000480114	4.61044e-05	1.24426	0.997036	Sodium Butyrate	D3:D combination	54747.6	Dihydrolipoyl dehydrogenase_ mitochondrial OS=Homo sapiens OX=9606 GN=DLD PE=1 SV=2	11261.6	10802.8	10902	10907	10123	10810.2	10662.2	12218.4	10750.8	11127.5	10770.4	10428.2	11693.5	10360.7	10356.8	10741.5	12698.7	13194.8	12861.6							12005.1	10802.8	10089	9963.75	11330.2	11363.2	10419.6	14935	11890.6	10724.8	10196.3	10455	11549.2
Q9Y5K3;F2Z2B1	15	1	78.15	0.000488818	4.68303e-05	1.96371	0.996821	Nisin	Sodium Butyrate	42225.4	Choline-phosphate cytidylyltransferase B OS=Homo sapiens OX=9606 GN=PCYT1B PE=1 SV=1	910.87	1307.78	1134.93	1349.35	1725.81	1719.21	1392.38	826.04	924.757	987.965	1143.78	814.202	1159.95	1245.55	1270.28	1493.02	769.076	844.021	850.308							971.01	1307.78	1050.28	1232.66	1931.61	1807.17	1360.71	1009.7	1022.8	952.213	1082.82	816.298	1145.64
Q96DA2	9	2	62.2641	0.000495205	4.73314e-05	1.94223	0.99686	Vitamin D3	Nisin	24850.3	Ras-related protein Rab-39B OS=Homo sapiens OX=9606 GN=RAB39B PE=1 SV=1	7730.21	7194.41	7705.39	8261.59	4442.57	5890.41	5777.57	5441.26	5671.65	6631.6	10740.6	8177.99	6922.26	5700.19	5824.14	5839.57	6503.47	9437.25	7183.42							8240.6	7194.41	7130.73	7547.11	4972.34	6191.75	5646.15	6651.04	6272.96	6391.62	10168.2	8199.04	6836.86
Q10713	8	1	40.002	0.000497238	4.74148e-05	1.61247	0.995973	Sodium Butyrate	Control	58766.3	Mitochondrial-processing peptidase subunit alpha OS=Homo sapiens OX=9606 GN=PMPCA PE=1 SV=2	632.504	486.392	457.673	572.582	682.584	592.516	525.818	720.945	718.791	589.318	531.993	593.33	584.308	486.438	503.456	532.746	861.353	836.249	757.613							674.266	486.392	423.54	523.064	763.981	622.828	513.857	881.237	794.998	567.992	503.638	594.857	577.099
A6NDG6	4	1	23.1598	0.000499484	4.75183e-05	1.62336	0.996801	Control	Vitamin D3	34462.3	Glycerol-3-phosphate phosphatase OS=Homo sapiens OX=9606 GN=PGP PE=1 SV=1	650.974	582.427	681.411	725.679	476.553	691.817	611.624	628.824	653.867	672.616	630.858	730.932	707.773	789.14	776.657	853.498	692.692	796.525	656.595							693.955	582.427	630.592	662.921	533.381	727.209	597.712	768.634	723.191	648.276	597.232	732.813	699.041
E9PNM1;P37268;A0A1W2PQ47;E9PJG4;E9PS69	5	1	28.3175	0.000502346	4.76797e-05	1.81521	0.98979	Sodium Butyrate	QC	47798.6	Squalene synthase OS=Homo sapiens OX=9606 GN=FDFT1 PE=1 SV=1	1258.25	1146.52	1066	1106.27	1708	1082.47	1690.18	1868.84	1908.69	1909.92	1669.26	1514.51	1896.46	1594.54	1758.48	1283.21	2004.13	2022.7	2204.38							1341.33	1146.52	986.496	1010.59	1911.68	1137.85	1651.73	2284.35	2111.05	1840.81	1580.29	1518.4	1873.06
P30084	20	8	147.967	0.000510975	4.83027e-05	1.25204	0.996764	Sodium Butyrate	D3:D combination	31843.7	Enoyl-CoA hydratase_ mitochondrial OS=Homo sapiens OX=9606 GN=ECHS1 PE=1 SV=4	8190.11	8595.59	8802.35	8420.05	7793.86	8399.04	8415.38	9280.2	8698.44	9273.37	7987.52	9260.38	8857.05	8241.72	8339.71	8545.9	9371.35	9283.69	9893.97							8730.86	8595.59	8145.88	7691.87	8723.26	8828.73	8223.95	11343.5	9620.66	8937.79	7561.78	9284.21	8747.77
P06396;A0A0A0MS51;A0A0A0MT01;A0A0U1RQL8	23	8	187.367	0.000512398	4.83027e-05	1.29676	0.996549	Nisin	D3:D combination	86096.8	Gelsolin OS=Homo sapiens OX=9606 GN=GSN PE=1 SV=1	21703.4	21564.7	21421.3	21765.9	22902.7	26943.6	23400.1	20256.7	21169.2	20235.3	19630	20146	20878.8	21137.4	20685.3	21652	20336	20828.7	21684.5							23136.4	21564.7	19823.7	19883.5	25633.8	28322	22867.8	24760.5	23413.6	19503	18583.7	20197.8	20621.2
A0A6I8PIV1;A0A6I8PL42;Q9P2J5;B4DER1;A0A6I8PIT3;A0A6I8PRS0;A0A6I8PLB8;A0A6I8PS05;A0A6I8PLB3;A0A6I8PIP7;A0A6I8PTV8;A0A6I8PRU9;A0A6I8PRP1	40	6	229.782	0.000512452	4.83027e-05	1.21936	0.996747	Vitamin D3	Sodium Butyrate	135536	Leucyl-tRNA synthetase OS=Homo sapiens OX=9606 GN=LARS1 PE=1 SV=1	2340.05	2409.54	2592.1	2606.8	2430.15	2744.25	2356.9	2344.88	2364	2450.69	2527.67	2474.19	2397.37	2330.93	2341.28	2444.05	2258.98	2358.91	2225.77							2494.55	2409.54	2398.78	2381.35	2719.94	2884.65	2303.29	2866.24	2614.63	2362	2392.94	2480.56	2367.79
Q9NZ71;D6RA96;A0A0C4DGC7	16	2	67.5074	0.000544455	5.12012e-05	1.25464	0.99578	Nisin	Docetaxel	135052	Regulator of telomere elongation helicase 1 OS=Homo sapiens OX=9606 GN=RTEL1 PE=1 SV=2	6150.92	6335.52	6100.02	6448.17	7175.14	7087.47	6149.82	6073.29	5552.51	5887.21	5694.73	5460.81	5114.02	5970.36	5910.67	6004.04	6145.38	5833.22	5904.46							6557.03	6335.52	5645.09	5890.52	8030.77	7450.06	6009.92	7423.6	6141.19	5674.17	5391.2	5474.86	5050.92
P61981	15	5	144.339	0.000559871	5.25302e-05	1.27847	0.996169	Sodium Butyrate	Docetaxel	28473.7	14-3-3 protein gamma OS=Homo sapiens OX=9606 GN=YWHAG PE=1 SV=2	15580.2	17067.6	15391.4	17276.5	16604.5	16591.7	16351.1	18828.7	15594.5	17057.4	14955.2	16145.6	16594.5	16607.2	15056.3	16355.4	20402.3	19405.3	21169.4							16608.9	17067.6	14243.6	15782.4	18584.6	17440.5	15979.2	23015	17247.8	16440.1	14158	16187.1	16389.8
P31947	17	6	178.625	0.000567355	5.31105e-05	1.20359	0.996217	Inosine	Sodium Butyrate	27888.2	14-3-3 protein sigma OS=Homo sapiens OX=9606 GN=SFN PE=1 SV=1	21772.5	22374.7	22692.8	22060.6	21100.8	19902.2	22262.3	24508.7	24349.6	24965.2	21681.9	23420.7	21421.1	21825.5	23037.6	23210.6	21321.1	19939.6	20075.2							23210.1	22374.7	21000.4	20152.7	23617	20920.4	21755.9	29957.9	26931.1	24061.8	20526.3	23481	21156.8
Q6T4R5;A0A087WU78;A0A087WWC4	4	1	17.8479	0.000570714	5.3303e-05	2.18167	0.995745	Inosine	D3:D combination	180561	Nance-Horan syndrome protein OS=Homo sapiens OX=9606 GN=NHS PE=1 SV=2	1045.03	1083.44	1206.73	953.187	616.101	943.216	951.751	1331.6	1368.87	1111.27	710.877	943.526	1202.29	1169.16	1159.87	1037.36	1066.03	1153.27	977.231							1114.02	1083.44	1116.73	870.754	689.57	991.47	930.101	1627.66	1514	1071.05	672.987	945.954	1187.46
Q9NQX4	9	1	45.6472	0.000577375	5.38023e-05	1.21795	0.996172	Nisin	Vitamin D3	204122	Unconventional myosin-Vc OS=Homo sapiens OX=9606 GN=MYO5C PE=1 SV=2	5667.65	5257.82	5458.03	5526.07	6089.75	6127.72	5703.09	5649.13	6029.09	5309.14	5284.47	5295.28	5389.08	5287.1	5702.1	5389.46	5587.92	5852.04	5629.39							6041.86	5257.82	5050.97	5048.16	6815.95	6441.21	5573.36	6905.13	6668.3	5117.01	5002.81	5308.91	5322.58
Q9UBS4;H7C2Y5;A0A7P0T9E8	8	2	51.5829	0.000587755	5.44983e-05	1.31582	0.995993	Sodium Butyrate	Control	40799.1	DnaJ homolog subfamily B member 11 OS=Homo sapiens OX=9606 GN=DNAJB11 PE=1 SV=1	4303.94	4141.64	4405.67	4499.88	3821.32	4763.94	4161.08	4151.81	4212.57	4314.38	3965.58	3888.72	3884.9	3663.37	3802.56	4123.97	4770.02	5280.3	5199.87							4588.11	4141.64	4077.1	4110.72	4277.01	5007.66	4066.42	5074.91	4659.19	4158.25	3754.22	3898.73	3836.97
Q9NQR4;H7C579;F8WF70	11	5	69.6697	0.00058821	5.44983e-05	1.23803	0.996072	Inosine	Sodium Butyrate	31007.2	Omega-amidase NIT2 OS=Homo sapiens OX=9606 GN=NIT2 PE=1 SV=1	3068.9	3154.97	3268.46	3323.18	3464.09	3521.65	3369.15	3658.51	3581.63	3469.99	3081.87	3400.42	3332.04	3275.62	3422.01	3231.23	2797.08	2771.51	3082.36							3271.53	3154.97	3024.71	3035.78	3877.17	3701.82	3292.51	4471.93	3961.36	3344.42	2917.6	3409.17	3290.93
P49458;E9PE20;Q659G3;Q6P2S0	5	1	33.5112	0.000588841	5.44983e-05	1.1967	0.99606	Nisin	Vitamin D3	10225.8	Signal recognition particle 9 kDa protein OS=Homo sapiens OX=9606 GN=SRP9 PE=1 SV=2	14894.5	13963.9	14766.2	13841.2	14971.7	16075.2	14533	14679.6	16252.1	14578.6	14608.8	13887.7	14480.7	14236.2	15273.7	15917.3	13592.5	14030.7	14473.9							15877.9	13963.9	13664.9	12644.2	16757	16897.6	14202.4	17943.4	17975.2	14051.1	13830.2	13923.4	14302.1
P34897;G3V4W5;G3V2Y4;G3V5L0;G3V540;H0YIZ0;G3V2E4;G3V2W0;G3V241;G3V3Y8;G3V4T0;G3V4X0	16	5	131.437	0.000594591	5.49063e-05	1.20385	0.995848	D3:D combination	Inosine	56449.3	Serine hydroxymethyltransferase_ mitochondrial OS=Homo sapiens OX=9606 GN=SHMT2 PE=1 SV=3	5955.87	5791.77	6024.43	5874.69	6204.5	6438.16	5591.85	5162.6	5310.46	5520.34	5591.59	5593.19	5616.76	5356.99	5532.29	5475.22	5790.4	6000.5	5889.95							6349.11	5791.77	5575.14	5366.63	6944.37	6767.53	5464.65	6310.43	5873.49	5320.58	5293.55	5607.59	5547.46
P11274	7	1	34.9893	0.000602698	5.55174e-05	1.63327	0.995829	Sodium Butyrate	Docetaxel	143846	Breakpoint cluster region protein OS=Homo sapiens OX=9606 GN=BCR PE=1 SV=2	1255.35	1428.07	1341.33	1392.44	1284.79	1184.36	1342.45	1219.87	1183.97	1354.21	1092.72	839.626	1180.87	1375.59	1258.92	1092.47	1678.54	1584.09	1822.11							1338.23	1428.07	1241.3	1272.02	1438	1244.95	1311.92	1491.09	1309.5	1305.21	1034.48	841.787	1166.3
E9PRY8;P29692;E9PK01;E9PQZ1;A0A087X1X7;E9PI39;E9PQ49;E9PL12;E9PPR1;E9PIZ1;E9PL71;E9PMW7;H0YCK7;E9PK06;E9PN91;H0YE58;E9PK72;E9PKK3	17	7	161.34	0.000605224	5.55174e-05	1.17272	0.995773	Sodium Butyrate	D3:D combination	77197.4	Elongation factor 1-delta OS=Homo sapiens OX=9606 GN=EEF1D PE=1 SV=1	26418.2	28208.3	27165.2	28304.2	27543.7	30543	26785.9	25854.6	25876.2	26297.2	27458	27131.3	26029.4	27988	27589.7	29706.3	28528.8	28792	28749.4							28162.5	28208.3	25139.2	25856.4	30828.2	32105.5	26176.6	31603	28619.7	25345.6	25994.5	27201.1	25708.3
A2A3N6	3	1	16.8327	0.000605953	5.55174e-05	1.50101	0.995905	Nisin	Vitamin D3	95789.1	Putative PIP5K1A and PSMD4-like protein OS=Homo sapiens OX=9606 GN=PIPSL PE=5 SV=1	1032.62	1086.35	960.371	1135.29	1319.48	1413.86	1085.33	1157.67	1228.77	1038.71	1072.77	1031.38	1226.58	1202.73	1046.45	1163.09	999.29	983.884	818.909							1100.8	1086.35	888.747	1037.11	1476.83	1486.19	1060.64	1415.07	1359.04	1001.12	1015.59	1034.04	1211.45
Q06187;U3NG26;Q5JY90	6	1	29.9113	0.000606638	5.55174e-05	2.2136	0.995895	Vitamin D3	Sodium Butyrate	76965.7	Tyrosine-protein kinase BTK OS=Homo sapiens OX=9606 GN=BTK PE=1 SV=3	233.43	238.469	245.647	268.963	155.503	271.154	149.696	293.031	320.115	231.101	188.052	201.53	227.552	270.369	241.58	205.609	129.71	173.333	168.018							248.842	238.469	227.326	245.702	174.047	285.026	146.29	358.182	354.054	222.738	178.029	202.049	224.744
H0Y8G5;Q14103;H0YA96;D6RAF8;D6RF44;D6RD83;D6RBQ9	15	6	127.092	0.000621528	5.67532e-05	1.27953	0.995629	Vitamin D3	Inosine	29838.4	Heterogeneous nuclear ribonucleoprotein D0 (Fragment) OS=Homo sapiens OX=9606 GN=HNRNPD PE=1 SV=8	16079.4	16443.8	17307.8	16787.7	14841.5	17015.2	16696.2	13525.2	14160	14702.2	16679.3	15923.5	16770	15641.1	16627.9	17644.9	14131.9	16245.3	15207.7							17141	16443.8	16017	15335.9	16611.3	17885.7	16316.4	16532.3	15661.3	14170.1	15790.3	15964.5	16563.1
Q7RTV0	6	1	41.0772	0.000623351	5.67929e-05	1.25276	0.995745	Nisin	Inosine	13146.8	PHD finger-like domain-containing protein 5A OS=Homo sapiens OX=9606 GN=PHF5A PE=1 SV=1	3096.63	3107.91	2849.1	3075.11	3438.51	3514.06	3302.16	2712.3	2676.77	2796.67	3176.01	2841.54	2837.44	3177.15	2927.49	3092.82	3041.58	3259.12	3046.49							3301.08	3107.91	2636.62	2809.17	3848.55	3693.84	3227.04	3315.34	2960.56	2695.47	3006.72	2848.85	2802.43
Q9HCF6;A0A7I2V4E8;A2A3F7;A2A3F3;A2A3F4;E9PBI7;G5E9G1;H7BYP1;A0A7I2V4C9;Q4VXD4;Q504Y1	11	1	47.6524	0.000625548	5.68664e-05	1.67738	0.994796	Inosine	Docetaxel	199282	Transient receptor potential cation channel subfamily M member 3 OS=Homo sapiens OX=9606 GN=TRPM3 PE=2 SV=4	993.339	1002.89	1084.61	1127.54	901.516	958.665	1108.54	884.99	1343.52	1068.09	748.463	581.099	635.77	998.715	903.34	1121.46	761.678	797.699	950.658							1058.92	1002.89	1003.72	1030.03	1009.02	1007.71	1083.33	1081.76	1485.96	1029.44	708.569	582.595	627.926
P61326;Q96A72;F5H6P7;F5H6N1	5	2	43.8175	0.000629486	5.70975e-05	1.29808	0.994287	D3:D combination	Nisin	17220.7	Protein mago nashi homolog OS=Homo sapiens OX=9606 GN=MAGOH PE=1 SV=1	1895.88	1684.71	1879.9	1873.9	1788.46	1624.21	1824.79	2025.77	1598.22	2052.02	2183.13	2127.72	2331.76	1967.63	1838.7	1946.06	1964.08	2097.99	2134.63							2021.06	1684.71	1739.69	1711.84	2001.72	1707.31	1783.28	2476.17	1767.66	1977.76	2066.76	2133.19	2302.99
O94832;J3QRN6;K7EIG7;J3KRL0	18	1	80.6224	0.000634921	5.74631e-05	6.17565	0.995578	Vitamin D3	Nisin	117001	Unconventional myosin-Id OS=Homo sapiens OX=9606 GN=MYO1D PE=1 SV=2	2225.61	2938.94	2512.39	2274.27	917.012	398.782	717.704	2030.66	1339.8	2165.89	3459.87	2399.12	1752.83	1234.97	2765.45	1942.95	4811.4	2540.29	2980.91							2372.55	2938.94	2325.02	2077.58	1026.36	419.183	701.378	2482.14	1481.85	2087.51	3275.46	2405.3	1731.2
P04080;A0A1W2PS52	3	3	22.9264	0.000654553	5.91091e-05	1.15175	0.995043	Nisin	Docetaxel	11196.6	Cystatin-B OS=Homo sapiens OX=9606 GN=CSTB PE=1 SV=2	22689.3	24140	23576.1	23143	24502.9	25302.3	23737.9	23536.2	23719.7	23945.5	21568.7	21670.7	20614.2	21611.4	22118.6	21681.7	22433.3	25606.5	22694							24187.4	24140	21817.8	21141.6	27424.8	26596.8	23198	28769.2	26234.5	23079	20419.1	21726.5	20359.9
P13073;H3BN72;H3BNV9;H3BPG0;Q86WV2;H3BNI5	9	5	63.2063	0.00065927	5.94039e-05	1.42618	0.995369	Vitamin D3	Control	19633.8	Cytochrome c oxidase subunit 4 isoform 1_ mitochondrial OS=Homo sapiens OX=9606 GN=COX4I1 PE=1 SV=1	4714.82	4926.89	5211.57	4823.34	4813.85	4549.74	4634.21	5138.65	5397.68	4772.58	5089.14	4589.03	4701.03	4153.89	4334.75	4012.62	5184.36	5874.07	4605.52							5026.12	4926.89	4822.9	4406.21	5387.89	4782.5	4528.8	6281.15	5969.95	4599.87	4817.89	4600.84	4643.03
P40925;A0A5K1VW95;B9A041;B8ZZ51;C9JF79;C9JRL4;C9JLV6;C9IZI0;F8WFC2	16	7	136.783	0.000691524	6.21732e-05	1.13584	0.994851	Sodium Butyrate	D3:D combination	36654.3	Malate dehydrogenase_ cytoplasmic OS=Homo sapiens OX=9606 GN=MDH1 PE=1 SV=4	30347.8	30768	31431.7	31251.9	31891.5	32211.1	30476.5	30641.8	31427.9	32334.4	29634.7	29549.6	28743.1	29539.2	28961	29906	31727.8	31319.6	34562.4							32351.6	30768	29087.6	28549.2	35694.5	33859	29783.2	37454.6	34759.9	31164.3	28055.1	29625.7	28388.5
P60510;H3BTA2;H3BV22;I3L4X0;H3BPN5;H3BVE3	11	2	75.8366	0.000695528	6.23961e-05	1.22524	0.994574	Control	Sodium Butyrate	35650.2	Serine/threonine-protein phosphatase 4 catalytic subunit OS=Homo sapiens OX=9606 GN=PPP4C PE=1 SV=1	920.31	853.692	853.087	950.999	875.907	936.674	826.87	899.267	907.6	886.115	841.484	861.067	856.559	964.279	970.783	973.357	808.735	767.439	797.581							981.074	853.692	789.465	868.755	980.358	984.593	808.061	1099.21	1003.82	854.048	796.632	863.283	845.991
P37108;H0YLA2	8	3	63.0952	0.0007082	6.32362e-05	1.23809	0.994403	Inosine	Vitamin D3	14684	Signal recognition particle 14 kDa protein OS=Homo sapiens OX=9606 GN=SRP14 PE=1 SV=2	7422.79	6937.35	7104.38	7379.2	6703.39	7180.94	6913.3	8141.6	7832.83	7638.44	7141.68	6482.65	7868.58	6507.55	7067.02	7064.71	6457.69	6542.42	6441.89							7912.88	6937.35	6574.54	6741.03	7502.76	7548.31	6756.04	9951.77	8663.27	7362.03	6761.02	6499.34	7771.5
P63104;B0AZS6;E7EX29;H0YB80;B7Z2E6;E7ESK7;E7EVZ2;E9PD24;E5RGE1;E5RIR4	24	10	236.347	0.000712694	6.32362e-05	1.189	0.994834	Nisin	Sodium Butyrate	27916.2	14-3-3 protein zeta/delta OS=Homo sapiens OX=9606 GN=YWHAZ PE=1 SV=1	128613	134090	139823	137917	143253	151202	142558	129144	131482	133720	131526	132052	134771	128590	129087	136267	117809	125879	123859							137105	134090	129395	125990	160336	158937	139315	157857	145422	128881	124516	132392	133108
Q8NEV4	16	1	73.5328	0.000713216	6.32362e-05	2.3891	0.994911	Inosine	D3:D combination	187691	Myosin-IIIa OS=Homo sapiens OX=9606 GN=MYO3A PE=1 SV=2	2109.83	2380.57	2235.09	2301.54	1896.79	2732.68	3107.94	3860.01	2998.87	2793.27	2188.69	2771.47	3165.33	3208.85	3249.36	3076.05	1922.94	1911.9	1852.01							2249.13	2380.57	2068.4	2102.5	2122.98	2872.49	3037.24	4718.23	3316.81	2692.18	2072.03	2778.6	3126.28
Q9P227;A0A087WXU2	10	2	45.7532	0.000713631	6.32362e-05	1.19601	0.994892	Nisin	Sodium Butyrate	163447	Rho GTPase-activating protein 23 OS=Homo sapiens OX=9606 GN=ARHGAP23 PE=1 SV=2	1991.61	1877.64	1884.89	1977.76	2149.14	2000.68	1970.26	1982.13	1972.2	1923.73	1830.12	2000.3	2169.3	1864.69	1703.77	1799.38	1725.6	1716.88	1674.6							2123.11	1877.64	1744.32	1806.72	2405.43	2103.03	1925.44	2422.83	2181.29	1854.12	1732.57	2005.45	2142.54
P07900;G3V2J8;Q9NQH7	53	12	547.311	0.000714525	6.32362e-05	1.19303	0.994897	Vitamin D3	Control	85059.1	Heat shock protein HSP 90-alpha OS=Homo sapiens OX=9606 GN=HSP90AA1 PE=1 SV=5	126055	135775	138883	138557	136744	135884	130794	137274	136953	139993	122840	127589	127972	124808	125906	126656	127269	135325	132008							134377	135775	128526	126574	153050	142835	127819	167795	151472	134927	116293	127917	126393
P40199;M0QYM2	4	2	36.291	0.000715624	6.32362e-05	1.73942	0.994389	Nisin	D3:D combination	37522.1	Carcinoembryonic antigen-related cell adhesion molecule 6 OS=Homo sapiens OX=9606 GN=CEACAM6 PE=1 SV=4	685.451	563.982	647.569	714.645	699.209	983.25	775.046	683.888	791.013	579.168	539.835	535.956	533.359	512.354	653.76	640.909	477.054	638.487	610.202							730.709	563.982	599.274	652.841	782.589	1033.55	757.415	835.941	874.877	558.21	511.062	537.335	526.779
P07205	7	1	73.7714	0.000715713	6.32362e-05	1.15606	0.994862	Nisin	Docetaxel	45195.4	Phosphoglycerate kinase 2 OS=Homo sapiens OX=9606 GN=PGK2 PE=1 SV=3	7796.39	7931.06	8313.54	8065.07	8820.55	8930.16	8314.4	7656.54	7818.36	8129.72	7735.96	7586.87	7223.71	7687.58	7598.44	8005.34	8202.56	8454.01	8199.97							8311.15	7931.06	7693.52	7367.59	9872.39	9387.02	8125.27	9358.87	8647.27	7835.53	7323.63	7606.4	7134.59
A0A7I2V2F9;E7EUI6;H7C4K3;P05556;A0A7I2V348;C9JPK5;A0A7I2V5T3;A0A7I2V5Z8;E7EQW5;E9PLR6;H7C4N8;Q5T3E6	13	2	81.0897	0.000759571	6.69529e-05	1.23582	0.994224	Sodium Butyrate	D3:D combination	91233.4	Integrin beta OS=Homo sapiens OX=9606 GN=ITGB1 PE=1 SV=1	2492.19	2717.94	2598.17	2727.29	2448.88	2677.93	2628.48	2626.48	2535.91	2645	2607.43	2478.72	2423.06	2458.89	2498.61	2641.06	2869.54	3053.07	2869.02							2656.74	2717.94	2404.41	2491.43	2740.91	2814.93	2568.69	3210.44	2804.77	2549.28	2468.46	2485.1	2393.17
Q07866;G3V5R9;E7EVH7;F8W6L3;G3V2E7;G3V3H3;G5E9S8;G3V2P7;H0YG16;H0YJL0;H0YJT3;H0YJU9;A8MZ87;H7C4M1;H0YGB8	17	4	108.6	0.000761052	6.69529e-05	1.24888	0.993396	Sodium Butyrate	Inosine	65822.9	Kinesin light chain 1 OS=Homo sapiens OX=9606 GN=KLC1 PE=1 SV=2	1735.52	1874.12	1754.61	1888.84	1739.96	1876.6	1712.38	1420.24	1679.22	1661.68	1819.79	1569.62	1666	1756.83	1620.75	1743.31	2047.27	2021.16	1877.69							1850.11	1874.12	1623.76	1725.49	1947.45	1972.6	1673.43	1736.01	1857.26	1601.54	1722.8	1573.66	1645.45
P43304;F5GYK7	30	4	166.696	0.000768033	6.7422e-05	1.1495	0.994391	Docetaxel	Sodium Butyrate	81366.1	Glycerol-3-phosphate dehydrogenase_ mitochondrial OS=Homo sapiens OX=9606 GN=GPD2 PE=1 SV=3	4554.78	4412.94	4602.02	4406.43	4600.03	4741.72	4417.91	4499.95	4502.79	4454.35	4889.79	4699.72	4876.7	4305.56	4336.55	4474.6	4150.29	4269.62	4164.9							4855.52	4412.94	4258.81	4025.36	5148.57	4984.3	4317.41	5500.45	4980.18	4293.16	4629.16	4711.82	4816.53
Q9BUL8;C9J363;C9J5C3;C9J6F3;C9JND6;C9JSA3;C9J932;F8WDF3;H7C5M9	3	1	16.2853	0.000771421	6.75303e-05	1.48236	0.99421	Inosine	D3:D combination	24701.6	Programmed cell death protein 10 OS=Homo sapiens OX=9606 GN=PDCD10 PE=1 SV=1	1235.57	1345.79	1419.78	1463.95	1178.59	1350.9	1486.23	1787.25	1781.84	1678.23	1465.88	1634.75	1412.17	1538.43	1681.25	2017.7	1373.3	1467.03	1332.07							1317.15	1345.79	1313.9	1337.34	1319.14	1420.01	1452.42	2184.62	1970.75	1617.5	1387.75	1638.96	1394.74
P42285;D6REC7;H0Y8U3;H0YAC4	22	3	105.087	0.000772569	6.75303e-05	1.63001	0.993882	Docetaxel	Vitamin D3	118831	Exosome RNA helicase MTR4 OS=Homo sapiens OX=9606 GN=MTREX PE=1 SV=3	985.198	904.71	952.759	932.655	902.908	829.594	1093.06	988.11	943.251	1067.78	1319.03	1753.53	1274.01	1148.1	1196.03	966.595	997.715	809.663	940.599							1050.25	904.71	881.703	851.998	1010.58	872.035	1068.19	1207.8	1043.26	1029.14	1248.73	1758.04	1258.3
Q13177;H7C1X3	11	3	73.5122	0.000774502	6.7555e-05	1.21984	0.994225	Control	Sodium Butyrate	58327.9	Serine/threonine-protein kinase PAK 2 OS=Homo sapiens OX=9606 GN=PAK2 PE=1 SV=3	2797.69	3155.54	3058.59	3114.15	3293.18	3379.07	3242.99	3114.37	2801.99	2965.39	2974.73	3294.95	3258.47	3352.62	3257.83	3395.38	2601.67	2757.24	2843.67							2982.4	3155.54	2830.48	2844.84	3685.88	3551.94	3169.22	3806.8	3099.06	2858.08	2816.17	3303.44	3218.27
H0Y449;P67809;C9J5V9;A0A0D9SEI8	13	5	95.2749	0.000784397	6.82725e-05	1.33742	0.994132	Nisin	Docetaxel	42247.5	Y-box-binding protein 1 (Fragment) OS=Homo sapiens OX=9606 GN=YBX1 PE=1 SV=1	15035	15728.9	16132.2	15917.4	18058.5	18172.1	16599	14326.2	15102	14758.5	13305.4	13118.9	13076.9	16965.3	16709	18179	14285.7	12480.8	14278.1							16027.7	15728.9	14929	14540.8	20212	19101.8	16221.4	17511.4	16703.2	14224.4	12596.2	13152.6	12915.6
D6RCD7;P38646;A0A7I2V2S7;A0A7I2V3F7;A0A7I2V2G2;A0A7I2YQB2;H0Y8K0;A0A3B3ITI4;H0Y8S0	36	21	327.985	0.000808938	7.0259e-05	1.21939	0.994005	Vitamin D3	Inosine	72536.6	75 kDa glucose-regulated protein OS=Homo sapiens OX=9606 GN=HSPA9 PE=1 SV=2	25888.2	27072.5	28290.7	27688.4	28123.7	29765.8	25875.3	24647	24757	25788.4	26038.2	25760.5	26978.7	24587.8	25616.5	26443.1	25248.9	25990.4	26689.2							27597.4	27072.5	26180.8	25293.9	31477.4	31288.6	25286.7	30126.9	27381.8	24855.2	24650.3	25826.9	26645.8
Q5U5Z8;H9KV53;F6U0I4;E9PR59;E9PI49;E9PJH3;E9PRJ1;E9PS54;J9JIH1	11	1	59.7527	0.000823009	7.13297e-05	1.64565	0.993809	D3:D combination	Sodium Butyrate	105335	Cytosolic carboxypeptidase 2 OS=Homo sapiens OX=9606 GN=AGBL2 PE=1 SV=2	517.428	612.462	619.114	632.161	672.08	605.866	653.942	436.195	431.138	576.448	689.99	656.106	597.236	646.517	585.946	581.705	335.199	401.065	502.528							551.592	612.462	572.942	577.49	752.225	636.861	639.066	533.177	476.847	555.588	653.213	657.795	589.867
O75531	5	2	38.3197	0.00083419	7.21458e-05	1.2355	0.993761	D3:D combination	Sodium Butyrate	10286.7	Barrier-to-autointegration factor OS=Homo sapiens OX=9606 GN=BANF1 PE=1 SV=1	10034.6	10397.8	10313.2	10487	10480.6	10836.1	9971.89	9986.08	9924.15	10045.2	10905	10077.5	11257.7	10863.7	10491	11222.1	9105.71	9737	8681.76							10697.2	10397.8	9544.01	9580.05	11730.4	11390.4	9745.05	12206.3	10976.3	9681.69	10323.7	10103.5	11118.8
Q8TBX8;F8VNT5;F8VU68;H0YIJ6;F8VVB2	11	2	65.101	0.000841988	7.25363e-05	1.22877	0.991178	Sodium Butyrate	QC	47471.1	Phosphatidylinositol 5-phosphate 4-kinase type-2 gamma OS=Homo sapiens OX=9606 GN=PIP4K2C PE=1 SV=3	1572.29	1428.66	1548.08	1518.02	1491.38	1515.09	1588.88	1575.72	1529.06	1793.4	1620.07	1640.47	1486.87	1610.94	1610.09	1543.38	1876.13	1838.93	1876.17							1676.1	1428.66	1432.62	1386.74	1669.23	1592.6	1552.73	1926.06	1691.17	1728.5	1533.72	1644.7	1468.53
Q7Z4S6;A0A1B0GV47	11	2	47.39	0.000842251	7.25363e-05	1.25448	0.993669	Vitamin D3	Docetaxel	188491	Kinesin-like protein KIF21A OS=Homo sapiens OX=9606 GN=KIF21A PE=1 SV=2	1957.65	1981.26	1945.08	1917.97	2001.49	1926.91	2095.68	1784.68	1736.5	1909.8	1874.17	1774.81	1765.82	1868.24	1746.38	1852.07	1992.4	1907.73	1991.58							2086.91	1981.26	1800.02	1752.1	2240.17	2025.49	2048.01	2181.48	1920.6	1840.69	1774.28	1779.38	1744.03
H0YMF9;H0YN81;Q9GZS3;H0YM76	2	1	10.6288	0.000857613	7.37042e-05	1.61952	0.993363	Sodium Butyrate	Vitamin D3	20743.3	WD repeat-containing protein 61 OS=Homo sapiens OX=9606 GN=WDR61 PE=1 SV=1	1346.19	1462.84	1274.52	1257.55	1166.01	1202.57	1095.49	1664.11	1370.6	1381.82	1454.12	1121.45	1519.44	1172.07	1301.97	1190.96	1672.77	1594.26	1691.28							1435.07	1462.84	1179.47	1148.79	1305.05	1264.09	1070.57	2034.1	1515.91	1331.81	1376.62	1124.34	1500.69
H3BQZ7;Q1KMD3	26	3	144.354	0.000866436	7.43063e-05	1.12926	0.993211	Control	Docetaxel	85261.9	HCG2044799 OS=Homo sapiens OX=9606 GN=HNRNPUL2-BSCL2 PE=4 SV=1	3639.61	3755.43	3622.65	3738.2	3911.75	4132.65	3784.13	3872.6	3841.3	3586.78	3379.9	3492.71	3639.71	3895.96	3994.96	3980.21	3647.92	3532.41	3528.37							3879.91	3755.43	3352.47	3414.91	4378.22	4344.08	3698.05	4733.62	4248.56	3456.98	3199.75	3501.71	3594.8
A0A7I2V397;A0A7I2YQT2;Q5JRX3;A0A7I2V5C6;A0A7I2V5H2;A0A7I2YQX5;A0A0A0MRX9;A0A7I2V3B6;A0A7I2V3X0;A0A7I2V4N3;H0Y4F7;A0A7I2V5R2;H0Y7L7;A0A7I2V449;B1APQ0;B4DEU0	20	2	135.037	0.000869439	7.44078e-05	1.43242	0.993425	Inosine	Vitamin D3	110869	Pitrilysin metalloproteinase 1 OS=Homo sapiens OX=9606 GN=PITRM1 PE=1 SV=1	840.13	906.656	907.992	933.177	821.311	880.797	915.598	1138.13	1114.98	1069.72	869.995	971.567	814.181	995.998	909.75	780.155	1036.22	1077.16	984.183							895.6	906.656	840.275	852.474	919.251	925.857	894.771	1391.18	1233.19	1031.01	823.623	974.068	804.136
A0A3B3ITW1;A0A7I2YQK0;P49841;A0A7I2V2V4;A0A7I2V3D8;A0A7I2V3G9;A0A7I2V3J4;A0A7I2V3T3;A0A7I2V441;A0A7I2V4F3;A0A7I2V5G5;A0A7I2V5K9	2	1	12.7915	0.000871478	7.44267e-05	1.41251	0.993361	Sodium Butyrate	D3:D combination	43992.9	Glycogen synthase kinase-3 beta OS=Homo sapiens OX=9606 GN=GSK3B PE=1 SV=2	1574.33	1540.83	1512.45	1755.95	1716.77	1872.02	1673.23	1729.11	1481.03	1407.94	1465.4	1612.57	1433.06	1729.26	1552.13	1617.49	2109.93	1858.12	1742.34							1678.28	1540.83	1399.65	1604.09	1921.49	1967.79	1635.17	2113.55	1638.05	1356.99	1387.29	1616.72	1415.38
Q92598;A0A0A0MSM0;R4GN69;Q5TBM3	37	12	277.212	0.000877153	7.47552e-05	1.17956	0.99331	Vitamin D3	Sodium Butyrate	97777.6	Heat shock protein 105 kDa OS=Homo sapiens OX=9606 GN=HSPH1 PE=1 SV=1	8624.57	8246.91	8501.72	8552.63	7851.89	8289.85	8086.37	8075.59	8097.58	8594.08	8949.32	8294.19	8214.78	8257.21	8226.23	8262.86	7936.96	7916.85	8030.08							9194.01	8246.91	7867.67	7812.98	8788.21	8713.95	7902.42	9871.09	8956.09	8283.08	8472.31	8315.54	8113.43
Q8IVF5;E9PMZ8;E9PKT1;F5H6R0;F5H6W6;F5H1M3	13	1	67.5795	0.0008804	7.48187e-05	1.61789	0.993306	Inosine	D3:D combination	191757	Rho guanine nucleotide exchange factor TIAM2 OS=Homo sapiens OX=9606 GN=TIAM2 PE=2 SV=4	1531.64	1894.65	1808.29	1600.19	2324.98	2310.24	1862.84	2788.41	2440.44	1786.19	1377.33	1627.99	1577.74	1401.81	1609.11	1484.04	1912.26	2201.78	1741.34							1632.77	1894.65	1673.43	1461.8	2602.23	2428.42	1820.47	3408.38	2699.17	1721.56	1303.92	1632.18	1558.27
A0A087WTM1;Q9Y6N7;A0A087WZ85;A0A0A0MSX4;H7C4Y7	7	1	35.9275	0.000881556	7.48187e-05	1.95286	0.984949	Sodium Butyrate	QC	177103	Roundabout homolog 1 OS=Homo sapiens OX=9606 GN=ROBO1 PE=1 SV=1	2419.59	2693.38	2719.91	2747.38	3060.66	2957.67	4324.4	5706.34	3854.92	4964.28	2934.19	4468.4	4061.72	4620.56	4460.76	3324.82	5659.78	4791.1	5045.41							2579.34	2693.38	2517.06	2509.78	3425.64	3108.98	4226.03	6975.06	4263.62	4784.64	2777.8	4479.9	4011.61
A0A024RCR6;A0A0G2JK23;A0A0G2JL47;A0A7I2V508;A0A7P0MQS5;P46379;H0Y710;A0A0G2JJM1;A0A0G2JJR8;A0A1B0GX79;A0A7I2V3H1;F6S6P2;F6U1F2;F6U341;F6VEM6;F6WML8;F6X9W3;F6XTU0;H0Y4L1;X6REW1;F6TC96	9	1	46.4438	0.000886043	7.50439e-05	1.72436	0.992711	Inosine	Docetaxel	119159	BCL2-associated athanogene 6 OS=Homo sapiens OX=9606 GN=BAG6 PE=1 SV=1	583.98	596.874	559.52	555.75	573.381	610.788	562.986	704.736	772.561	578.468	396.8	360.14	435.25	599.034	545.764	595.776	446.743	502.312	465.761							622.537	596.874	517.792	507.688	641.755	642.035	550.179	861.424	854.468	557.535	375.65	361.068	429.88
P52565;J3KTF8;J3QQX2;J3KRE2;J3KRY1;J3KS60	9	3	70.7287	0.000894267	7.55839e-05	1.11916	0.992214	Nisin	Sodium Butyrate	23264.2	Rho GDP-dissociation inhibitor 1 OS=Homo sapiens OX=9606 GN=ARHGDIA PE=1 SV=3	19147.7	18901.9	19342.4	19915.9	19931.6	21575.2	20492.8	21043.9	20105	20288	19327.2	20906.8	20287	19709.6	19775.2	19890.1	18798.9	18366.1	18233.6							20411.9	18901.9	17899.8	18193.5	22308.4	22679	20026.7	25722.7	22236.6	19553.8	18297	20960.6	20036.7
Q07960;H0YE29;E9PNR6	12	5	80.0614	0.000897244	7.56792e-05	1.20566	0.993158	Inosine	Sodium Butyrate	50492.8	Rho GTPase-activating protein 1 OS=Homo sapiens OX=9606 GN=ARHGAP1 PE=1 SV=1	3396.32	3262.85	3552.93	3378.58	2980.29	3354.8	3300.59	3722.01	3875.84	3968.06	3557.24	3340.33	3386.65	3455	3522.05	3544.61	3085.13	3039.36	3468.55							3620.56	3262.85	3287.96	3086.39	3335.68	3526.42	3225.51	4549.54	4286.76	3824.47	3367.63	3348.93	3344.86
J3KQ09;J3KSW2;Q9UNA4;X6R2I3;J3KRS8	10	1	51.4775	0.000905015	7.61775e-05	1.31358	0.993039	Sodium Butyrate	Vitamin D3	75212.4	DNA polymerase iota OS=Homo sapiens OX=9606 GN=POLI PE=1 SV=1	2059.9	1930.46	1941.61	2008.12	2439.9	2369.21	1986.85	2096.3	2023.98	2111.57	2080	1705.3	1747.87	1887.01	1982.64	1932.15	2412.11	2337.41	2445.43							2195.9	1930.46	1796.8	1834.45	2730.86	2490.41	1941.66	2562.38	2238.57	2035.16	1969.14	1709.69	1726.31
P42126;Q96DC0;H3BS70	6	1	36.2108	0.000909812	7.64241e-05	1.34333	0.989765	Inosine	Nisin	33101.2	Enoyl-CoA delta isomerase 1_ mitochondrial OS=Homo sapiens OX=9606 GN=ECI1 PE=1 SV=1	2051.54	2239.85	2392.53	2395.09	2195.57	2109.03	2298.09	3174.13	2653.35	3042.1	2326.91	2728.79	2461.14	2464.38	2691.48	2613.43	2634.28	2445.82	2419.23							2186.99	2239.85	2214.09	2187.96	2457.39	2216.93	2245.81	3879.86	2934.66	2932.01	2202.88	2735.81	2430.77
O43768;A0A1W2PRU0;A6NMQ3;Q5T5H1;H3BTD3	10	3	69.3356	0.000917699	7.68375e-05	1.30492	0.992901	Nisin	Sodium Butyrate	13389	Alpha-endosulfine OS=Homo sapiens OX=9606 GN=ENSA PE=1 SV=1	4485.28	5253.4	5350.56	5258.2	5857.02	5912.63	5396.01	5270.45	5202.4	5242.75	4369.63	5043.65	4926.19	5228.57	5417.51	5461.76	4092.37	4663.97	4398.21							4781.43	5253.4	4951.52	4803.46	6555.45	6215.11	5273.27	6442.26	5753.96	5053.03	4136.73	5056.64	4865.41
P62854;Q5JNZ5	4	1	25.8252	0.000918887	7.68375e-05	1.39571	0.992934	Nisin	Vitamin D3	13300.6	40S ribosomal protein S26 OS=Homo sapiens OX=9606 GN=RPS26 PE=1 SV=3	960.286	905.894	925.891	919.012	1223.37	955.787	964.027	989.533	1025.35	858.322	913.643	1015.85	995.246	1125.46	914.782	1047.26	851.629	885.013	869.246							1023.69	905.894	856.839	839.534	1369.26	1004.68	942.098	1209.54	1134.06	827.261	864.945	1018.47	982.966
P62633	4	3	35.1315	0.000922022	7.68375e-05	1.52475	0.992706	Control	Inosine	20717.3	CCHC-type zinc finger nucleic acid binding protein OS=Homo sapiens OX=9606 GN=CNBP PE=1 SV=1	4078.67	4262.78	4258.42	4025.49	4427.56	4310.79	4150.3	2679.18	3617.77	3106.11	3894.56	3875.22	3874.34	5028.04	4510.52	4798.8	4125.69	2781.28	3480.71							4347.96	4262.78	3940.83	3677.36	4955.54	4531.32	4055.89	3274.86	4001.33	2993.71	3686.98	3885.19	3826.54
Q9H0H5;F8VRD2;H0YIK5	4	1	24.6101	0.000922247	7.68375e-05	1.64145	0.992908	Docetaxel	Vitamin D3	71711	Rac GTPase-activating protein 1 OS=Homo sapiens OX=9606 GN=RACGAP1 PE=1 SV=1	888.282	879.797	977.297	975.081	914.09	971.541	921.84	846.561	872.7	1034.63	1234.76	1221.64	1186.17	810.575	864.324	880.935	771.948	1076.04	863.89							946.931	879.797	904.411	890.754	1023.09	1021.24	900.87	1034.78	965.224	997.188	1168.95	1224.79	1171.53
A4QPH2	4	1	20.0901	0.000924679	7.68835e-05	3.36494	0.99189	Docetaxel	Sodium Butyrate	67856.9	Putative phosphatidylinositol 4-kinase alpha-like protein P2 OS=Homo sapiens OX=9606 GN=PI4KAP2 PE=5 SV=3	1542.66	3256.56	2444.82	3387.19	5510.47	4093.83	5129.88	2867.68	1987.83	1978.21	2663.9	5634.83	7932.83	5055.62	3773.67	3729.52	1606.19	1620.86	1596.68							1644.51	3256.56	2262.49	3094.26	6167.59	4303.27	5013.18	3505.26	2198.58	1906.63	2521.91	5649.33	7834.96
C9J2Y9;C9J4M6;P30876	5	2	22.0099	0.000932826	7.72982e-05	1.32162	0.992809	Nisin	Vitamin D3	134483	DNA-directed RNA polymerase subunit beta OS=Homo sapiens OX=9606 GN=POLR2B PE=1 SV=2	846.739	936.908	1008.44	995.609	1164.39	1199.62	1049.61	1024.86	1012.29	899.58	844.58	923.366	837.408	937.447	1002.56	940.932	930.838	1008.23	921.49							902.645	936.908	933.23	909.507	1303.25	1260.99	1025.73	1252.72	1119.62	867.027	799.563	925.743	827.076
B5ME19;Q99613;H3BPE3;H3BPE4;H3BTY8	18	4	102.858	0.000933445	7.72982e-05	1.41777	0.990469	Control	D3:D combination	106157	Eukaryotic translation initiation factor 3 subunit C-like protein OS=Homo sapiens OX=9606 GN=EIF3CL PE=1 SV=1	1227.37	1471.21	1499.11	1549.84	1619.45	1689.25	1655.2	1842.79	1557.48	1655.42	1260.31	1673.9	1607.33	1829.94	1918.6	1905.47	1736.93	1667.89	1762.69							1308.41	1471.21	1387.31	1415.81	1812.57	1775.67	1617.55	2252.51	1722.61	1595.51	1193.13	1678.21	1587.49
P61353;K7ELC7;K7EQQ9;K7ERY7	9	5	70.4015	0.000960402	7.93698e-05	1.1328	0.992357	Vitamin D3	Inosine	15797.8	60S ribosomal protein L27 OS=Homo sapiens OX=9606 GN=RPL27 PE=1 SV=2	10557.1	10567.7	10407.9	10658.9	9655.64	10341.4	10297	9636.48	9420.72	9865.46	10833.1	11042.6	10453.9	10745.2	10196.7	10484.5	9954.66	10453.5	10463.4							11254.1	10567.7	9631.68	9737.07	10807.1	10870.4	10062.7	11779	10419.5	9508.46	10255.7	11071	10324.9
A0A0G2JPF8;B7ZW38;P0DMR1;O60812;A0A0G2JNQ3;B2RXH8	10	2	77.2409	0.000967943	7.98317e-05	1.4477	0.99218	D3:D combination	Control	32228.6	Heterogeneous nuclear ribonucleoprotein C-like 4 OS=Homo sapiens OX=9606 GN=HNRNPCL4 PE=3 SV=1	3197.05	3251.87	3589.13	3698.31	3334.08	3124.65	3090.31	2571.41	3334.85	3276.75	3568.18	3093.65	3303.35	2709.18	2681.71	2818.21	2761.02	3226.4	3028.02							3408.13	3251.87	3321.45	3378.48	3731.67	3284.5	3020.01	3143.13	3688.42	3158.17	3377.99	3101.61	3262.59
E7EPB3;P50914	3	2	25.5534	0.000977466	8.03776e-05	1.13206	0.9918	Docetaxel	Nisin	14672.1	60S ribosomal protein L14 OS=Homo sapiens OX=9606 GN=RPL14 PE=1 SV=1	23607	22562.9	22590.3	22943.1	20523.2	20995.8	20818.7	21981.9	21704.3	22115.7	22978.7	23351.3	24239.8	23320	23408.6	23038.5	20789	22315.9	22065.1							25165.6	22562.9	20905.5	20959	22970.6	22069.9	20345.1	26869.3	24005.4	21315.4	21753.9	23411.4	23940.8
P51572;C9J0M4;C9JMD7;C9JQ75;C9JSP1;A0A2R8Y5M6;C9JM14	6	1	44.7518	0.000978491	8.03776e-05	1.59504	0.992354	Vitamin D3	Nisin	28048.7	B-cell receptor-associated protein 31 OS=Homo sapiens OX=9606 GN=BCAP31 PE=1 SV=3	11615.2	12396.7	11778.2	11913.1	8464.49	10272.3	10235.9	13561.7	13112.8	12627.1	12446.7	10471.4	10773.7	10053.5	9413.58	9598.65	11876	13412.8	13110.1							12382.1	12396.7	10899.8	10882.8	9473.87	10797.8	10003.1	16577	14503.1	12170.2	11783.3	10498.3	10640.8
Q9UBF2	25	1	141.064	0.000985287	8.07737e-05	1.16526	0.991958	Nisin	D3:D combination	98763.1	Coatomer subunit gamma-2 OS=Homo sapiens OX=9606 GN=COPG2 PE=1 SV=1	19048.1	19814.1	19291	19590.5	20369.2	21769.2	20406.1	19357.3	18707.1	19848.9	18872.4	19028.8	17434.2	19862.6	19037.2	20575.2	18622.8	19630	18528.9							20305.7	19814.1	17852.3	17896.3	22798.1	22882.9	19941.9	23661.2	20690.4	19130.6	17866.5	19077.7	17219.1
Q16401;Q4VXH0	20	3	123.283	0.000989053	8.09202e-05	1.25641	0.990276	Docetaxel	Nisin	56595	26S proteasome non-ATPase regulatory subunit 5 OS=Homo sapiens OX=9606 GN=PSMD5 PE=1 SV=3	1181.28	1239.07	1252.1	1075.95	1121.19	1072	1137.66	1402.42	1366.36	1397.36	1334.56	1406.06	1444.3	1399.98	1380.83	1329.94	1311.84	1052.49	1217.39							1259.27	1239.07	1158.72	982.897	1254.89	1126.84	1111.78	1714.23	1511.23	1346.79	1263.43	1409.68	1426.48
P11387;A0A7P0T852	26	6	159.954	0.000993998	8.11143e-05	1.20017	0.992184	Sodium Butyrate	D3:D combination	91182.1	DNA topoisomerase 1 OS=Homo sapiens OX=9606 GN=TOP1 PE=1 SV=2	3038.05	3172.76	3205.58	3146.2	2927.91	3293.12	3065.31	2962.33	3123.99	2998.02	3036.12	3252.04	3187.79	3433.27	3081.41	3338.53	3360	3616.72	3580.44							3238.64	3172.76	2966.51	2874.11	3277.06	3461.59	2995.58	3620.97	3455.2	2889.53	2874.29	3260.41	3148.46
Q16891;B9A067;C9J406;H7C463;A0A087WYS0;D6RAW4	19	4	117.821	0.000995391	8.11143e-05	1.23491	0.991906	Nisin	Sodium Butyrate	84077.2	MICOS complex subunit MIC60 OS=Homo sapiens OX=9606 GN=IMMT PE=1 SV=1	5223.94	5408.33	5641.85	5617.4	6212.41	6364.7	5558.03	4903.89	5377.63	5042.72	5314.44	5256.36	5295.38	5400.81	4950.4	5182.22	4728.38	5003.99	4953.08							5568.85	5408.33	5221.09	5131.6	6953.23	6690.31	5431.6	5994.2	5947.77	4860.24	5031.18	5269.89	5230.04
O60292;M0QX89	10	1	48.7864	0.00102295	8.31844e-05	1.41612	0.991716	Sodium Butyrate	Nisin	195922	Signal-induced proliferation-associated 1-like protein 3 OS=Homo sapiens OX=9606 GN=SIPA1L3 PE=1 SV=3	850.95	832.723	851.579	735.138	696.811	727.942	747.256	975.692	802.488	974.639	731.629	797.016	810.259	828.902	773.872	726.441	1043.23	941.309	1091.28							907.134	832.723	788.069	671.561	779.904	765.183	730.257	1192.62	887.569	939.37	692.632	799.068	800.262
P53004;C9J1E1	20	6	141.349	0.00102486	8.31844e-05	1.16305	0.989703	Sodium Butyrate	QC	33713.7	Biliverdin reductase A OS=Homo sapiens OX=9606 GN=BLVRA PE=1 SV=2	6944.39	7249.95	7498.27	7490.69	7444.49	7384.58	7455.12	8258.59	7422.99	7979.44	7338.88	7701.09	7627.22	7469.07	7499.17	7249.56	8718.93	8080.6	8656.59							7402.9	7249.95	6939.06	6842.88	8332.23	7762.36	7285.53	10094.8	8209.99	7690.68	6947.71	7720.91	7533.11
A0A0A0MR89;Q9Y4C0;A0A0U1RQC5;A0A0U1RRJ0;H0YJL2	4	1	17.9751	0.00103253	8.35563e-05	1.31633	0.991797	Inosine	Sodium Butyrate	175713	Neurexin-3-beta OS=Homo sapiens OX=9606 GN=NRXN3 PE=1 SV=2	2165.67	2078.36	2157.92	1989.18	2322.86	2124.01	2320.71	2622.68	2226.06	2337.19	2187.93	2290.91	2508.98	2154.94	1965.48	1776.29	2014.63	1831.7	1612.72							2308.66	2078.36	1996.99	1817.15	2599.86	2232.67	2267.92	3205.79	2462.07	2252.61	2071.31	2296.8	2478.02
Q9BV20	3	1	13.7601	0.00103353	8.35563e-05	1.28744	0.991433	Sodium Butyrate	D3:D combination	39492	Methylthioribose-1-phosphate isomerase OS=Homo sapiens OX=9606 GN=MRI1 PE=1 SV=1	811.816	831.155	807.158	807.755	863.954	830.723	847.781	852.87	948.808	848.875	837.597	728.839	777.161	842.776	903.918	832.301	979.59	903.732	1061.69							865.417	831.155	746.961	737.899	966.978	873.222	828.496	1042.49	1049.4	818.157	792.953	730.715	767.572
P48444;B0YIW6;Q6P1Q5	15	4	91.6553	0.00105945	8.54283e-05	1.21463	0.991422	Inosine	Sodium Butyrate	57666.7	Coatomer subunit delta OS=Homo sapiens OX=9606 GN=ARCN1 PE=1 SV=1	4786.46	4805.17	4775.35	4392.35	4962.14	4614.67	4581.03	5329.01	5089.54	4875.16	4556.72	4391.44	4279.49	4479.06	4696.68	4637.69	4163.71	4376.56	4050.94							5102.49	4805.17	4419.21	4012.49	5553.86	4850.75	4476.83	6513.84	5629.14	4698.74	4313.84	4402.75	4226.69
Q14498;G3XAC6;A0A0U1RQH7;H0Y4X3;A0A0U1RQW2;Q5QP23;Q5QP22;G3V546;G3V5Z6;G3XAP0;H0YJJ3	13	2	86.391	0.00106086	8.54283e-05	1.56485	0.991491	D3:D combination	Inosine	59664.8	RNA-binding protein 39 OS=Homo sapiens OX=9606 GN=RBM39 PE=1 SV=2	1355.78	1289.17	1368.75	1305.76	1316.37	1243.44	1089.73	927.649	1021.35	1102.62	1442.67	1370.87	1289.42	1240.29	1219.47	1389.31	1150.64	1052.27	1200.43							1445.29	1289.17	1266.67	1192.84	1473.34	1307.05	1064.94	1133.9	1129.63	1062.72	1365.78	1374.4	1273.51
P98179	1	1	14.5234	0.00107552	8.61419e-05	1.29581	0.991416	Control	Sodium Butyrate	17170.4	RNA-binding protein 3 OS=Homo sapiens OX=9606 GN=RBM3 PE=1 SV=1	7226.53	6206.19	6006.77	6609.89	6949.1	7469.59	7070.54	6812.42	7418.39	6612.58	6002.16	6727.95	6506.01	7131.92	7780.55	7467.58	5337.25	5892.77	6041.01							7703.67	6206.19	5558.79	6038.25	7777.77	7851.72	6909.7	8327.06	8204.9	6373.29	5682.24	6745.27	6425.73
Q15365	21	9	181.523	0.00107651	8.61419e-05	1.27247	0.991327	Nisin	Sodium Butyrate	38011.1	Poly(rC)-binding protein 1 OS=Homo sapiens OX=9606 GN=PCBP1 PE=1 SV=2	20506.4	21029.7	21875.4	21866.4	21088.2	25144.3	23256.1	19922	21034.4	22518.9	22941.9	21733.6	21195.5	22223.5	21940.2	23068.7	17132.1	18582	18895							21860.3	21029.7	20244	19975.3	23602.9	26430.7	22727.1	24351.4	23264.4	21704	21719.1	21789.5	20934
Q9Y2W1;A0A3B3ITZ9	23	2	125.786	0.0010777	8.61419e-05	1.33238	0.991401	Sodium Butyrate	Docetaxel	108723	Thyroid hormone receptor-associated protein 3 OS=Homo sapiens OX=9606 GN=THRAP3 PE=1 SV=2	2467.02	2461.37	2426.76	2499.89	2464.86	2477.19	2581.93	2800.05	2591.27	2385.65	2179.18	1706.63	2143.54	2624.71	2465.74	2345.09	2859.69	2643.85	2529.86							2629.91	2461.37	2245.78	2283.7	2758.79	2603.92	2523.2	3422.6	2866	2299.31	2063.03	1711.02	2117.09
Q08945;E9PMD4;A0A0U1RRK2;E9PPZ7	25	1	163.031	0.00107978	8.61419e-05	1.4533	0.984194	Control	Nisin	81417.1	FACT complex subunit SSRP1 OS=Homo sapiens OX=9606 GN=SSRP1 PE=1 SV=1	1100.29	1236.71	1215.02	1087.64	998.831	1138.97	1329.76	1834.75	1528.87	1628.01	1435.63	1882.93	1581.07	1727.88	1695.07	1616.46	1655.51	1290.42	1562.69							1172.94	1236.71	1124.41	993.578	1117.94	1197.24	1299.51	2242.68	1690.96	1569.1	1359.11	1887.78	1561.56
O60716;A0A669KB05;C9JZR2;H0YC95;A0A669KB62;A0A804HIL4;A0A804HK15;A0A804HJM1;E9PKY0	21	3	103.954	0.00108025	8.61419e-05	1.53843	0.99137	Sodium Butyrate	D3:D combination	108740	Catenin delta-1 OS=Homo sapiens OX=9606 GN=CTNND1 PE=1 SV=1	784.929	855.538	818.408	836.592	1044.75	928.645	901.551	771.493	814.841	992.745	753.062	712.867	856.271	960.876	979.763	927.372	1091.82	896.561	896.528							836.754	855.538	757.372	764.242	1169.33	976.153	881.043	943.024	901.231	956.82	712.924	714.702	845.706
Q02790;F5H1U3;H0YFG2;F5H120	39	19	363.881	0.0010977	8.73633e-05	1.19728	0.991088	Vitamin D3	Sodium Butyrate	52089.8	Peptidyl-prolyl cis-trans isomerase FKBP4 OS=Homo sapiens OX=9606 GN=FKBP4 PE=1 SV=3	31732.3	32150.1	33421	33289.2	31710	33958.9	33941.8	30972.1	30174.2	31484.4	31746.4	33266.8	32199.7	32343	31998.4	31412.5	27955.5	30422.7	29861.7							33827.4	32150.1	30928.5	30410.3	35491.3	35696.2	33169.7	37858.3	33373.3	30345	30054.3	33352.4	31802.5
Q9Y3D6	9	2	59.0557	0.00110115	8.74676e-05	1.25853	0.988501	Inosine	Sodium Butyrate	16994.8	Mitochondrial fission 1 protein OS=Homo sapiens OX=9606 GN=FIS1 PE=1 SV=2	5712.42	5801.39	5624.14	5472	5590.53	5409.84	4616.08	5729.65	5863.37	5478.43	5098.48	5142.44	5487.34	5027.56	5152.93	5819.72	4483.96	4682.75	4397.84							6089.58	5801.39	5204.7	4998.77	6257.19	5686.6	4511.08	7003.56	6485.01	5280.18	4826.72	5155.68	5419.63
Q8IVU3;A0A0B4J1R3	11	1	53.2623	0.00110484	8.75907e-05	1.42918	0.988987	Inosine	Nisin	116609	Probable E3 ubiquitin-protein ligase HERC6 OS=Homo sapiens OX=9606 GN=HERC6 PE=1 SV=2	817.172	908.339	836.95	830.788	757.304	710.703	804.402	1185.55	1128.17	933.962	842.023	1035.2	1141.51	1025.33	1075.06	1048.52	853.786	846.331	1005.71							871.126	908.339	774.531	758.94	847.611	747.062	786.104	1449.14	1247.78	900.165	797.142	1037.87	1127.43
P55060	40	18	275.929	0.00111263	8.79541e-05	1.19474	0.989904	Inosine	Sodium Butyrate	111215	Exportin-2 OS=Homo sapiens OX=9606 GN=CSE1L PE=1 SV=3	10859.1	11470	11150.9	10652	10161.9	10917.1	11041.1	12151.4	12454.8	10645.3	10578.2	11098.7	11307.4	11164.8	10462.4	10563.9	9865.51	10132.5	9507.72							11576.1	11470	10319.2	9730.77	11373.7	11475.6	10790	14853.1	13775.3	10260	10014.4	11127.2	11167.9
Q13332	15	1	74.8212	0.00111373	8.79541e-05	1.37272	0.989232	Sodium Butyrate	D3:D combination	218296	Receptor-type tyrosine-protein phosphatase S OS=Homo sapiens OX=9606 GN=PTPRS PE=1 SV=3	851.677	912.963	890.985	855.199	715.929	795.012	799.81	640.246	841.823	816.645	842.983	702.948	880.336	759.568	749.007	757.061	1010.33	963.508	1051.61							907.909	912.963	824.537	781.24	801.302	835.684	781.616	782.595	931.074	787.093	798.052	704.758	869.474
P62191;G3V4X1	14	5	125.606	0.0011333	8.93276e-05	1.15962	0.990829	Vitamin D3	Sodium Butyrate	49355.7	26S proteasome regulatory subunit 4 OS=Homo sapiens OX=9606 GN=PSMC1 PE=1 SV=1	5608.59	5574.15	5351.22	5396.33	5137.58	5411.83	5483.08	5709.41	5200.48	5475.83	5496.86	5537.94	5823.23	5722.93	5517.22	5806.22	4874.28	5170.96	5052.73							5978.9	5574.15	4952.13	4929.65	5750.23	5688.69	5358.35	6978.81	5751.84	5277.67	5203.87	5552.19	5751.39
Q9BRP8	4	1	31.8451	0.00114455	9.00406e-05	1.33124	0.990745	Nisin	Sodium Butyrate	22655.6	Partner of Y14 and mago OS=Homo sapiens OX=9606 GN=PYM1 PE=1 SV=1	3683.98	3823.32	4152.88	3994.13	4364.05	4487.81	4438.22	3312.86	3681.7	3763.48	3563.9	4214.02	3929.81	3925.25	4077.96	4371.77	3100.42	3468.84	3413.99							3927.21	3823.32	3843.16	3648.71	4884.45	4717.4	4337.26	4049.43	4072.04	3627.28	3373.94	4224.87	3881.32
O14818;H0Y586;F5GY34	10	3	79.279	0.00115767	9.08979e-05	1.18535	0.990528	Nisin	Sodium Butyrate	28058	Proteasome subunit alpha type-7 OS=Homo sapiens OX=9606 GN=PSMA7 PE=1 SV=1	7646.4	8411.49	8506.93	8584.85	8430.04	9252.2	8365.16	8333.1	8146.65	8019.26	7983.81	8240.81	7952.98	8310.7	8306.48	8743.81	7361.71	7409.12	7203.58							8151.26	8411.49	7872.49	7842.42	9435.3	9725.53	8174.87	10185.8	9010.37	7729.07	7558.26	8262.03	7854.86
Q9P035;H3BMZ1;H3BPZ1;H3BRL8;H3BS72	2	1	20.0735	0.00117215	9.18584e-05	2.11504	0.989449	D3:D combination	Control	43387.7	Very-long-chain (3R)-3-hydroxyacyl-CoA dehydratase 3 OS=Homo sapiens OX=9606 GN=HACD3 PE=1 SV=2	419.729	465.541	352.027	307.573	253.467	193.385	180.335	473.885	458.824	300.897	289.981	411.362	434.454	274.595	127.644	203.912	307.985	241.283	229.461							447.442	465.541	325.774	280.973	283.692	203.278	176.233	579.246	507.469	290.008	274.525	412.421	429.094
Q9UL25	10	4	76.3166	0.00123539	9.66294e-05	1.16898	0.989845	D3:D combination	Control	24746.8	Ras-related protein Rab-21 OS=Homo sapiens OX=9606 GN=RAB21 PE=1 SV=3	3299.05	3211.47	3272.78	3464.97	3244.54	3005.84	3154.55	3828.46	3468.55	3431.36	3197.99	3209.23	3463.33	3233.02	3081.95	2926.56	3116.03	3175.94	3092.1							3516.88	3211.47	3028.7	3165.31	3631.44	3159.61	3082.79	4679.67	3836.29	3307.18	3027.54	3217.49	3420.6
Q9NSD9	7	1	34.7807	0.00127783	9.97582e-05	1.27793	0.989431	Nisin	Docetaxel	66743	Phenylalanine--tRNA ligase beta subunit OS=Homo sapiens OX=9606 GN=FARSB PE=1 SV=3	950.401	979.69	1045.38	978.522	1158.06	1219.96	1022.5	1027.58	1121.07	1037.37	841.206	853.461	966.283	987.695	983.107	1063.28	873.65	959.179	935.251							1013.15	979.69	967.421	893.898	1296.15	1282.37	999.242	1256.05	1239.93	999.833	796.369	855.658	954.361
Q7L2H7;J3KNJ2;H0YCQ8;E9PN86;E9PRY0;E7ESM3	16	3	109.55	0.00131559	0.000102511	1.19655	0.988634	Nisin	Vitamin D3	42959.2	Eukaryotic translation initiation factor 3 subunit M OS=Homo sapiens OX=9606 GN=EIF3M PE=1 SV=1	24148.4	25402.5	24897.3	24772.2	26763.7	28240.6	24695.8	22805.5	23512.6	22362.6	24325.2	25481.7	27689.2	24330.7	25436.3	25937.4	23200.8	24709.7	22969.4							25742.8	25402.5	23040.5	22629.8	29955.2	29685.3	24134.1	27876	26005.4	21553.4	23028.6	25547.3	27347.6
P13929;E5RGZ4;K7EKN2;K7EPM1;E5RG95;E5RI09	14	2	140.464	0.00132083	0.000102723	1.17041	0.988939	Inosine	Docetaxel	47329.1	Beta-enolase OS=Homo sapiens OX=9606 GN=ENO3 PE=1 SV=5	1038.08	1036.22	985.137	1060.32	1066.2	1074.05	1013.16	1116.56	1090.48	1107.74	974.966	914.492	942.686	1000.91	1011.85	1097.1	987.032	1032.22	1013.91							1106.62	1036.22	911.666	968.624	1193.34	1129	990.118	1364.81	1206.09	1067.65	922.999	916.846	931.055
Q9Y3P9	5	1	27.0766	0.00132423	0.000102792	1.33096	0.988639	Inosine	Vitamin D3	122992	Rab GTPase-activating protein 1 OS=Homo sapiens OX=9606 GN=RABGAP1 PE=1 SV=3	832.222	893.403	865.976	873.99	1069.46	1081.89	882.815	1129.13	960.397	1132.35	827.299	879.544	835.903	977.295	948.745	895.097	878.49	859.859	768.62							887.169	893.403	801.392	798.406	1196.99	1137.23	862.733	1380.18	1062.22	1091.38	783.204	881.808	825.59
P18124;A8MUD9;C9JIJ5;C9JZ88	15	5	131.507	0.00133955	0.000103785	1.18609	0.988813	Vitamin D3	Nisin	29282.9	60S ribosomal protein L7 OS=Homo sapiens OX=9606 GN=RPL7 PE=1 SV=1	24049.7	24828.1	24790.8	25061.7	23557.7	21534	21981.7	26791.6	24598.4	23744.1	24088.1	25609.8	26388.3	25712.8	25728.3	25878.4	24065.6	24231.3	22974							25637.6	24828.1	22941.9	22894.3	26366.9	22635.7	21481.7	32748.3	27206.4	22884.9	22804.2	25675.7	26062.7
P63208;E5RJR5;E7ERH2;F8W8N3;E5RGM3	7	1	43.781	0.00136429	0.000105502	4.1237	0.979723	Sodium Butyrate	QC	18829.1	S-phase kinase-associated protein 1 OS=Homo sapiens OX=9606 GN=SKP1 PE=1 SV=2	166.054	161.131	122.646	108.697	161.223	172.648	389.286	754.49	280.733	640.212	235.51	557.092	296.017	517.398	464.916	203.57	678.821	456.587	591.997							177.018	161.131	113.499	99.2969	180.449	181.48	380.431	922.24	310.497	617.044	222.957	558.527	292.364
P04264	39	14	392.744	0.00136948	0.000105703	3.88917	0.98842	Vitamin D3	Nisin	66209.9	Keratin_ type II cytoskeletal 1 OS=Homo sapiens OX=9606 GN=KRT1 PE=1 SV=6	60100.8	61477	62603.3	62524.2	26106.1	21870.4	27333.2	52728.4	38918.3	58431.7	76572.4	58290.3	49761	35348.2	62405.2	50231.2	96980	68648.3	66784.8							64068.9	61477	57934.4	57117	29219.3	22989.3	26711.5	64451.8	43044.5	56317.2	72491	58440.4	49147.1
P49821;G3V0I5;E9PMX3;E9PQP1;B4DE93;E9PPR0;E9PLC6;E9PJL9;E9PPS5;E9PPD6;H0YE81	11	2	68.041	0.00138102	0.000106393	1.2443	0.987338	Nisin	Inosine	51501.5	NADH dehydrogenase [ubiquinone] flavoprotein 1_ mitochondrial OS=Homo sapiens OX=9606 GN=NDUFV1 PE=1 SV=4	6591.56	6813.3	6968.05	6717.73	6874.64	7792.42	7274.51	5556.03	6176.84	5900.73	5846.82	6082.84	6435.56	6778.25	7199.26	6911.79	6332.55	6986.2	7025.99							7026.77	6813.3	6448.38	6136.77	7694.43	8191.07	7109.03	6791.33	6831.72	5687.2	5535.18	6098.5	6356.15
A0A2R8YCS7;A0A2R8YD90;Q9Y3Z3	2	1	10.0775	0.00141488	0.000108797	1.50734	0.987625	Sodium Butyrate	Vitamin D3	68684.1	Deoxynucleoside triphosphate triphosphohydrolase SAMHD1 OS=Homo sapiens OX=9606 GN=SAMHD1 PE=1 SV=1	827.814	956.235	861.941	699.565	778.301	824.759	685.1	955.416	925.684	946.02	668.717	769.974	627.568	697.39	794.267	782.033	1077.04	995.715	986.515							882.471	956.235	797.659	639.065	871.112	866.953	669.516	1167.84	1023.83	911.786	633.074	771.956	619.825
E9PMV1;E9PIA2;E9PQ28	25	6	170.638	0.00142541	0.000109384	1.15838	0.987972	Inosine	Sodium Butyrate	81008.6	Plectin (Fragment) OS=Homo sapiens OX=9606 GN=PLEC PE=1 SV=1	5558.39	5970.84	5951.95	5647.63	5843.38	6096.36	5543.53	6292.67	6104.87	6024.14	5763.66	5857.16	6269.81	5532.65	5754.42	5328.82	5225.58	5422.5	5254.89							5925.39	5970.84	5508.06	5159.21	6540.19	6408.25	5417.43	7691.75	6752.12	5806.14	5456.45	5872.24	6192.45
P68036;A0A1B0GUS4	9	2	65.7189	0.00142786	0.000109384	1.18422	0.987902	Inosine	Sodium Butyrate	18032.7	Ubiquitin-conjugating enzyme E2 L3 OS=Homo sapiens OX=9606 GN=UBE2L3 PE=1 SV=1	12243.3	11707	11163.9	11367.4	11336.2	11037.5	11746.4	12691.1	12340.3	11339.4	12338.5	11702.2	11892.5	11614.8	11807.4	12580.7	10125.9	10253.8	10333.3							13051.7	11707	10331.3	10384.4	12688.1	11602.2	11479.2	15512.7	13648.7	10929.1	11680.8	11732.4	11745.8
A0A096LNH2	3	1	13.8162	0.00143702	0.000109706	1.37078	0.987313	Inosine	Sodium Butyrate	147408	EF-hand calcium-binding domain-containing protein 8 OS=Homo sapiens OX=9606 GN=EFCAB8 PE=1 SV=1	2732.99	2752.04	2854.4	2416.1	2474.9	2376.32	2510.79	3332.78	2793.3	2774.67	2519.25	2527.99	2670.94	2743.07	2786.82	2855.74	2267.82	2156.74	2068.66							2913.44	2752.04	2641.52	2207.15	2770.03	2497.89	2453.68	4073.78	3089.45	2674.26	2384.98	2534.5	2637.98
Q9NUQ9;A0A1W2PRQ0;E5RI16;A0A087X178	11	1	72.894	0.00143743	0.000109706	1.32511	0.987854	Nisin	Inosine	37033.2	CYFIP-related Rac1 interactor B OS=Homo sapiens OX=9606 GN=CYRIB PE=1 SV=1	1900.24	2040.07	2056.83	2117.83	2366.58	2350.69	2184.45	1781.68	1656.06	1770.68	1886.75	2148.85	1952.84	2163.23	1954.45	2246.39	1859.83	2199.69	1955.73							2025.7	2040.07	1903.44	1934.67	2648.79	2470.95	2134.76	2177.82	1831.63	1706.61	1786.18	2154.38	1928.74
P56192;H0YHV5;H0YIC2;H0YIP0	16	4	99.7804	0.00145494	0.000110812	1.20691	0.977457	D3:D combination	QC	102313	Methionine--tRNA ligase_ cytoplasmic OS=Homo sapiens OX=9606 GN=MARS1 PE=1 SV=2	1938.74	1786.61	1797.4	1854.89	1932.52	1794.03	2012.21	2301.08	1929.42	2183.16	2009.79	2134.58	2044.1	1862.31	2081.99	1880.98	2197.32	2142.42	2145.43							2066.74	1786.61	1663.35	1694.47	2162.97	1885.81	1966.43	2812.7	2133.98	2104.16	1902.66	2140.08	2018.88
P07737;K7EJ44;I3L3D5	13	9	137.964	0.00145734	0.000110812	1.14388	0.987476	Nisin	Sodium Butyrate	15225.3	Profilin-1 OS=Homo sapiens OX=9606 GN=PFN1 PE=1 SV=2	118114	119925	123235	121421	125985	135942	126909	120149	118626	121169	121559	118277	113695	119584	114564	119956	108599	117562	113766							125913	119925	114044	110921	141009	142897	124022	146863	131203	116784	115080	118581	112292
M0R117;Q02543;M0R1A7;M0R3D6;M0R0P7	8	3	58.1782	0.00146532	0.000111115	1.21267	0.98734	Vitamin D3	Inosine	18364.3	60S ribosomal protein L18a OS=Homo sapiens OX=9606 GN=RPL18A PE=1 SV=1	15892.9	16001.3	16518.7	16965.3	15346.4	15464.7	14307.3	14428.2	14728.2	14823.7	17033.5	16166.8	15546.2	15722.9	15136.5	16630	15552	16126.4	16130.6							16942.2	16001.3	15286.7	15498.1	17176.4	16255.8	13981.9	17636.1	16289.7	14287.3	16125.6	16208.4	15354.4
A0A1B0GTR9;O60674	5	1	21.2065	0.00146911	0.000111115	3.15089	0.963254	Sodium Butyrate	QC	82521	Tyrosine-protein kinase (Fragment) OS=Homo sapiens OX=9606 GN=JAK2 PE=1 SV=1	994.436	714.763	760.204	723.535	1162.91	1032.72	2438.07	2663.44	1549.33	2673.14	1398.87	2640.55	2055.7	2235.65	2543.25	1204.54	2415.12	2068.87	3061.45							1060.09	714.763	703.509	660.962	1301.59	1085.55	2382.61	3255.62	1713.59	2576.4	1324.31	2647.35	2030.33
P55209;F5H4R6;F8VY35;F8W0J6;H0YIV4;B7Z9C2;F8VUX1;F8VV59;F8W020;F8W118;H0YHC3;F8VXI6;H0YH88;F8VRJ2;F8VVB5;B7Z4K9	9	1	69.5022	0.00146947	0.000111115	1.32762	0.986858	Nisin	Vitamin D3	45659.3	Nucleosome assembly protein 1-like 1 OS=Homo sapiens OX=9606 GN=NAP1L1 PE=1 SV=1	8955.61	9434.28	9982.6	8756.85	10895.8	10078.8	9561.91	9392.98	10604.9	9259.48	8746.08	8533.93	8937.33	8616.24	9854.45	10074	7496.36	9014.75	8113.56							9546.9	9434.28	9238.11	7999.54	12195.1	10594.4	9344.4	11481.4	11729.2	8924.4	8279.9	8555.9	8827.06
Q14839;A0A0C4DGG9;A0A2R8Y212;A0A2R8YFK9;A0A2U3TZM0;A0A2R8Y425;A0A2R8Y521;A0A2R8Y5J0;A0A2R8YFD8;F5GWX5;A0A2R8Y445;A0A2R8Y8C1;A0A2R8YER1;A0A2R8YDJ9;A0A2R8YD40;A0A2R8YDW2;A0A2R8Y4X2;A0A2R8Y5Z7;A0A2R8Y685;A0A2R8Y8B3;A0A2R8Y5M9;A0A2R8Y7I0;A0A2R8Y7M9;A0A2R8YE38;F5H6N4	37	4	225.608	0.00148118	0.000111793	1.2515	0.987244	Control	Sodium Butyrate	219545	Chromodomain-helicase-DNA-binding protein 4 OS=Homo sapiens OX=9606 GN=CHD4 PE=1 SV=2	1446.27	1569.89	1598.86	1507.29	1487.3	1516.53	1693.88	1570.15	1493.82	1526.45	1516.45	1680.98	1790.71	1696.59	1807.26	1673.23	1417.86	1306.7	1412.15							1541.76	1569.89	1479.62	1376.93	1664.66	1594.11	1655.35	1919.25	1652.19	1471.21	1435.62	1685.31	1768.61
Q68CZ1;A0A087WX34;A0A7P0TB06;H3BS47;H3BV03;H3BPF5	18	2	95.3428	0.00148894	0.000112172	1.30772	0.987056	Nisin	Sodium Butyrate	152057	Protein fantom OS=Homo sapiens OX=9606 GN=RPGRIP1L PE=1 SV=2	982.95	999.313	1022.89	1034.41	1089.86	1141.83	1094.79	1018.24	970.643	1027.79	1107.73	958.695	995.394	994.791	845.288	971.965	822.497	889.107	832.132							1047.85	999.313	946.606	944.954	1219.83	1200.24	1069.89	1244.63	1073.55	990.593	1048.69	961.163	983.113
Q99666;H7BZ48	12	1	59.8301	0.00152123	0.000114394	1.3751	0.986936	Nisin	Docetaxel	200236	RANBP2-like and GRIP domain-containing protein 5/6 OS=Homo sapiens OX=9606 GN=RGPD5 PE=1 SV=3	1090.35	1202.65	1099.5	1077.44	1414.49	1405.55	1384.02	1075.89	1143.5	1073.41	1008.73	1029.7	1018.84	1240.35	1134.44	1132.1	1072.7	1159.17	1084.02							1162.34	1202.65	1017.5	984.261	1583.17	1477.45	1352.54	1315.09	1264.73	1034.56	954.966	1032.36	1006.27
Q8WTW3;A0A087WVI0;E9PBL8;J3KRP4	10	1	68.7401	0.00153623	0.00011531	1.4431	0.986446	Sodium Butyrate	Vitamin D3	110176	Conserved oligomeric Golgi complex subunit 1 OS=Homo sapiens OX=9606 GN=COG1 PE=1 SV=1	2763.68	2460.08	2206.72	2647.45	2634.59	2229.66	2439.3	3434.79	2708.32	2844.89	2619.64	2568.71	2841.02	2571.38	2566.61	2464.43	3285.39	3061.64	3239.68							2946.16	2460.08	2042.14	2418.49	2948.76	2343.73	2383.81	4198.47	2995.46	2741.94	2480.01	2575.32	2805.96
P11413;E7EUI8;E9PD92;E7EM57	38	18	372.366	0.00154244	0.000115564	1.10786	0.984935	Vitamin D3	Docetaxel	59713.1	Glucose-6-phosphate 1-dehydrogenase OS=Homo sapiens OX=9606 GN=G6PD PE=1 SV=4	37813.6	38312.5	38547.9	38679	34998.4	37591	35780.8	37714.2	38129.8	36660.9	33539.4	35249.6	36659.6	35309.8	35446.1	35411.3	37224.7	39928.1	37737							40310.3	38312.5	35673	35333.9	39171.8	39514.1	34966.9	46099.5	42172.3	35334.2	31751.7	35340.3	36207.3
Q9UGI8;F8W7T0;F8WDI4	5	1	26.471	0.00157892	0.000118081	1.60988	0.983961	Inosine	Vitamin D3	49821.4	Testin OS=Homo sapiens OX=9606 GN=TES PE=1 SV=1	746.096	773.283	675.861	803.266	799.4	658.311	701.478	884.827	932.514	718.025	430.268	571.808	701.941	560.976	611.141	573.139	605.886	685.716	641.761							795.357	773.283	625.456	733.798	894.727	691.989	685.521	1081.56	1031.38	692.041	407.335	573.28	693.28
P07741;H3BQB1;H3BQF1;H3BQZ9;H3BSW3	11	3	86.1213	0.00176214	0.000131507	1.0927	0.984654	Nisin	Sodium Butyrate	19778.9	Adenine phosphoribosyltransferase OS=Homo sapiens OX=9606 GN=APRT PE=1 SV=2	10723.5	10499.1	10487.3	10521.4	11043	11410.8	10895.5	11001.3	11149.7	11103.5	10635.5	10341.8	9755.99	10354.2	10895.3	11069.6	9764.75	10666.9	10088.3							11431.5	10499.1	9705.19	9611.46	12359.8	11994.5	10647.6	13447.3	12331.8	10701.7	10068.6	10368.4	9635.62
P10619;A0A7I2V4K5;X6R5C5;X6R8A1;A0A7I2V3B2;A0A7I2V4D1;A0A7I2YQT8;Q5JZH0	7	1	47.8751	0.00176487	0.000131507	10.5403	0.984123	Nisin	D3:D combination	54979.4	Lysosomal protective protein OS=Homo sapiens OX=9606 GN=CTSA PE=1 SV=2	284.201	386.813	346.309	416.968	775.05	730.167	999.034	521.155	563.654	1015.47	141.773	247.108	298.772	743.908	664.316	715.707	144.252	150.197	267.812							302.965	386.813	320.481	380.908	867.473	767.522	976.308	637.026	623.413	978.726	134.216	247.744	295.085
P12830;H3BNC6;H3BVI7;J3QKP1	8	1	43.9635	0.00178646	0.000132696	1.67279	0.984426	Nisin	Sodium Butyrate	97912.5	Cadherin-1 OS=Homo sapiens OX=9606 GN=CDH1 PE=1 SV=3	730.419	783.799	690.514	807.339	1047.02	862.518	892.102	744.846	693.274	793.728	604.749	794.258	767.409	748.653	813.265	712.85	586.098	600.815	487.921							778.645	783.799	639.016	737.519	1171.87	906.643	871.809	910.452	766.775	765.005	572.515	796.303	757.94
C9JW69;P18754;C9J3R0;C9JMJ4;C9JQZ4;C9JRH2	11	4	80.0616	0.00178867	0.000132696	1.28744	0.984293	Vitamin D3	Inosine	40097.3	Regulator of chromosome condensation (Fragment) OS=Homo sapiens OX=9606 GN=RCC1 PE=1 SV=1	2833.89	2903.86	2994.42	3025.32	2741.51	3080.61	3062.49	2310.96	2595.29	2820.39	3062.48	2747.69	2931.14	2801.13	2739.91	2992.53	2348.02	2724.46	2787.83							3021	2903.86	2771.1	2763.69	3068.43	3238.21	2992.83	2824.77	2870.44	2718.33	2899.25	2754.76	2894.98
A0A804HI84;A0A804HKV6;A0A804HIM5;A0A804HIP5;A0A804HJG2;A0A804HJL9;A0A804HLF9;A0A804HKQ8;A0A804HLG4;H0YN34	9	1	42.4847	0.00179056	0.000132696	1.50927	0.983836	Inosine	D3:D combination	216911	Spatacsin OS=Homo sapiens OX=9606 GN=SPG11 PE=1 SV=1	935.971	942.662	924.764	864.715	797.099	772.818	967.084	1364.07	991.928	1237.2	1047.57	1263	1243.88	1209.88	1256.8	958.944	958.147	791.472	989.131							997.769	942.662	855.796	789.933	892.151	812.354	945.085	1667.35	1097.09	1192.43	991.738	1266.25	1228.54
P52701;A0A494C0M1;A0A087WWJ1	19	4	85.2986	0.00180719	0.000133484	1.23708	0.983891	Docetaxel	Sodium Butyrate	154611	DNA mismatch repair protein Msh6 OS=Homo sapiens OX=9606 GN=MSH6 PE=1 SV=2	14981.4	15932.8	15037.4	16044.5	15436.6	16831.1	15002.2	13478.6	13765.7	13270.9	15311.9	18455.9	15679.4	15532.3	15159	16880.4	13325.6	12491.6	14153.6							15970.6	15932.8	13915.9	14657	17277.4	17692.2	14661	16475.4	15225.2	12790.6	14495.8	18503.4	15486
Q8IWY7	13	1	95.239	0.00180773	0.000133484	1.41859	0.984134	D3:D combination	Sodium Butyrate	184007	Tau-tubulin kinase OS=Homo sapiens OX=9606 GN=TTBK2 PE=1 SV=1	398.743	418.074	427.798	432.942	442.108	361.649	407.826	522.913	451.483	479.979	441.6	371.246	406.076	391.808	416.092	394.969	364.805	363.585	353.222							425.07	418.074	395.893	395.501	494.829	380.151	398.549	639.175	499.35	462.61	418.062	372.202	401.066
P60059	2	1	11.529	0.00185223	0.000136524	1.57644	0.983697	Vitamin D3	Nisin	7798.38	Protein transport protein Sec61 subunit gamma OS=Homo sapiens OX=9606 GN=SEC61G PE=1 SV=1	3406.91	3341.87	3087.97	3292.42	2881.66	2775.85	2467.42	2618.46	2792.57	3170.59	3971.67	3544.53	3296.7	3130.02	3370	3102.74	3256.78	3753.17	3016.96							3631.85	3341.87	2857.67	3007.69	3225.29	2917.86	2411.3	3200.64	3088.65	3055.85	3759.98	3553.65	3256.03
F5H630;P51523	2	1	9.2951	0.00187583	0.000138015	1.60856	0.983373	Nisin	Vitamin D3	87666.6	Zinc finger protein 84 OS=Homo sapiens OX=9606 GN=ZNF84 PE=1 SV=1	1587.96	1551.38	1739.71	1688.34	2135.54	1934	1725.5	1567.28	1620.66	1741.13	1461.81	1615.34	1649.51	1718.96	1808.07	1697.14	1620.14	1734.02	1689.75							1692.81	1551.38	1609.97	1542.33	2390.19	2032.94	1686.25	1915.74	1792.48	1678.12	1383.89	1619.5	1629.15
Q96Q05;H0YBR0;A0A0J9YWK7	17	3	104.843	0.00188289	0.000138286	1.12737	0.982216	D3:D combination	Sodium Butyrate	129899	Trafficking protein particle complex subunit 9 OS=Homo sapiens OX=9606 GN=TRAPPC9 PE=1 SV=2	23087.1	22838.5	23803.7	23772.9	22742	25252	23362.5	22638.3	22196.4	21623.8	23630.7	23138	22711.3	21305	20922.2	22207.8	20917.5	21985.5	21050.3							24611.4	22838.5	22028.4	21717	25453.9	26543.9	22831	27671.5	24549.6	20841.3	22371.2	23197.6	22431.1
Q16698;E5RFV2;E5RJG7;E5RJD2;E5RID6	16	6	133.992	0.00192275	0.00014096	1.10908	0.983081	Nisin	Sodium Butyrate	36352.9	2_4-dienoyl-CoA reductase [(3E)-enoyl-CoA-producing]_ mitochondrial OS=Homo sapiens OX=9606 GN=DECR1 PE=1 SV=1	13459.3	13820.4	14473.6	13781.1	14975.7	15030.2	14451.2	14024.5	13553.4	13837.7	13766.8	13602.6	13148.6	13054.9	13582.9	13643.5	13281.5	13807.9	12995.4							14348	13820.4	13394.2	12589.3	16761.5	15799.1	14122.5	17142.6	14990.4	13336.9	13033.1	13637.6	12986.3
A0A0C4DG33;O43933;H7BZH3	9	1	40.5493	0.00194207	0.000142122	1.18686	0.982698	Sodium Butyrate	Control	137612	Peroxin-1 OS=Homo sapiens OX=9606 GN=PEX1 PE=1 SV=1	3755.58	3631.06	3758.44	3824.06	3349.17	3986.87	3587.97	3354.1	3297.27	3684.18	3789.44	3399.22	3438.93	3451.76	3308.06	3447.9	3891.3	4207.85	4015.99							4003.54	3631.06	3478.14	3493.35	3748.55	4190.84	3506.35	4099.84	3646.85	3550.86	3587.46	3407.97	3396.5
P48556;K7EJR3;R4GMR5;K7EJC1;K7ENY6	9	2	57.8454	0.00195162	0.000142566	1.23833	0.980455	Vitamin D3	Nisin	39897.1	26S proteasome non-ATPase regulatory subunit 8 OS=Homo sapiens OX=9606 GN=PSMD8 PE=1 SV=2	2341.34	2252.42	2337.25	2175.03	2127.49	2194.64	2048.94	2306.59	2260.15	2431.2	2341.98	2300.34	2642.23	2431.61	2503.79	2407.99	2416.84	2155.13	2457.64							2495.93	2252.42	2162.94	1986.93	2381.19	2306.92	2002.33	2819.42	2499.77	2343.22	2217.15	2306.26	2609.63
J3KTL2;Q07955;J3KSR8;J3KSW7;J3QQV5	13	5	111.143	0.00197283	0.000143858	1.17362	0.982146	Nisin	Sodium Butyrate	28443.3	Serine/arginine-rich splicing factor 1 OS=Homo sapiens OX=9606 GN=SRSF1 PE=1 SV=1	17652.2	20113.6	19019.4	20478.1	22077.5	22685.9	20655.2	19710.4	19395	19013.1	17484.6	19412.3	19350.9	21171.2	21894.4	21384.2	19178.5	18755.8	17806.6							18817.7	20113.6	17601	18707.1	24710.2	23846.5	20185.3	24092.7	21451.2	18325.1	16552.7	19462.3	19112.2
M0R0C0	2	1	9.6229	0.00197971	0.000144103	1.28815	0.98251	Control	Vitamin D3	63368.4	Endothelial zinc finger protein-induced by tumor necrosis factor alpha OS=Homo sapiens OX=9606 GN=ZNF71 PE=1 SV=9	1514.53	1290.98	1392.77	1418.64	1528.91	1434.41	1424.97	1457.55	1470.32	1486.69	1435.77	1269.93	1365.49	1506.65	1698.09	1589.95	1483.86	1575.09	1386.33							1614.53	1290.98	1288.9	1295.95	1711.23	1507.79	1392.55	1781.62	1626.2	1432.89	1359.24	1273.19	1348.65
P63241;I3L397;I3L504;Q6IS14;C9J4W5;C9J7B5;F8WCJ1;Q9GZV4	13	7	150.023	0.00200355	0.000145579	1.25151	0.953111	Docetaxel	QC	17060.4	Eukaryotic translation initiation factor 5A-1 OS=Homo sapiens OX=9606 GN=EIF5A PE=1 SV=2	20290.5	21857.2	21498.2	22214.2	23706.8	22408.7	25902.5	28007.2	24049.7	27113.2	23452.2	28115.1	29023.8	26628.4	26606.5	24943	24988.6	24759.6	24572.2							21630.2	21857.2	19894.9	20293	26533.8	23555.1	25313.3	34234.2	26599.4	26132.1	22202.2	28187.5	28665.7
P17980;R4GNH3;E9PM69;E9PKD5;E9PMD8;E9PN50;E9PLG2	16	3	128.045	0.0020107	0.00014584	1.31263	0.982119	Vitamin D3	Sodium Butyrate	49488.8	26S proteasome regulatory subunit 6A OS=Homo sapiens OX=9606 GN=PSMC3 PE=1 SV=3	4729.4	5201.95	4919.56	5063	4632.47	4667.5	4427.27	5303.37	5289.34	5171.75	4732.48	4541.31	4807.31	4688.48	5133.06	4872.74	4588.14	3995	4387.09							5041.66	5201.95	4552.66	4625.14	5184.88	4906.29	4326.56	6482.5	5850.12	4984.6	4480.24	4553	4747.99
P22626;A0A7I2V323;A0A7I2V4I6;A0A7I2V3P1;A0A7I2V3P7;A0A7I2V4N1;A0A7I2V4S4;A0A087WUI2;A0A024RA28;A0A7I2V4N0;A0A7I2YQN4	24	12	282.341	0.00202912	0.000146915	1.18162	0.981518	Vitamin D3	Sodium Butyrate	37486.8	Heterogeneous nuclear ribonucleoproteins A2/B1 OS=Homo sapiens OX=9606 GN=HNRNPA2B1 PE=1 SV=2	54318.3	53373.4	56940.5	52903.7	56063	58356.9	53897.6	52722.2	51332.8	51035.7	51845.3	53192.1	51160.3	51483.6	53262.9	53289.7	48028.6	51907.9	43775.7							57904.6	53373.4	52693.9	48328.5	62748.4	61342.4	52671.6	64444.2	56775.1	49188.8	49081.9	53329	50529.1
P14868;C9J7S3;C9JLC1;H7BZ35;C9JQM9	21	6	138.77	0.00205231	0.000148182	1.24004	0.981671	Nisin	Sodium Butyrate	57535.5	Aspartate--tRNA ligase_ cytoplasmic OS=Homo sapiens OX=9606 GN=DARS1 PE=1 SV=2	5543.57	6023.78	6282.93	6245.56	6376.59	7186.02	6543.8	5526.46	5698.74	5920.77	5486.76	5830.25	5601.14	5876.4	5916.46	6051.9	5191.75	5538.72	5483.89							5909.58	6023.78	5814.36	5705.43	7136.99	7553.65	6394.95	6755.19	6302.93	5706.51	5194.32	5845.26	5532.03
O75340;A0A024QZ42;H0Y9X3;A0A087WZ38;A0A6Q8PH81	8	1	47.2855	0.00205387	0.000148182	1.25148	0.981646	Docetaxel	Sodium Butyrate	21925.5	Programmed cell death protein 6 OS=Homo sapiens OX=9606 GN=PDCD6 PE=1 SV=1	3646.7	3804.8	3233.96	3797.73	3334.45	3417.18	3696.46	4106.99	4091.18	3710.76	4098.94	3975.76	4022.52	3628.69	3293.34	3303.11	3389.28	3122.07	3154.96							3887.47	3804.8	2992.77	3469.3	3732.08	3592	3612.37	5020.12	4524.93	3576.47	3880.47	3985.99	3972.89
P0C221;A0A0A0MTQ8	16	1	68.7678	0.00207115	0.000149166	1.8551	0.981631	Vitamin D3	Docetaxel	94082	Coiled-coil domain-containing protein 175 OS=Homo sapiens OX=9606 GN=CCDC175 PE=4 SV=2	1078.19	1065.96	1111.69	1037.41	796.284	1024.47	1018.83	929.834	993.34	1252.46	859.166	997.346	900.054	1013.88	991.51	998.383	1249.87	1269.31	1117.62							1149.38	1065.96	1028.78	947.693	891.24	1076.89	995.654	1136.57	1098.65	1207.13	813.372	999.914	888.949
Q14344;P30679	12	1	71.9534	0.00208799	0.000149717	1.34784	0.981471	Vitamin D3	Nisin	44391.8	Guanine nucleotide-binding protein subunit alpha-13 OS=Homo sapiens OX=9606 GN=GNA13 PE=1 SV=2	892.623	977.069	861.402	805.241	802.462	712.876	796.203	812.765	811.175	820.646	947.814	923.546	952.356	875.535	840.92	920.087	906.691	868.204	1039.58							951.559	977.069	797.159	735.602	898.154	749.345	778.092	993.472	897.176	790.949	897.295	925.924	940.606
P30043;M0R192;A0A2R8Y7Y9;A0A2R8YEP4;M0QZL1	12	4	104.641	0.0020883	0.000149717	1.15969	0.981067	Vitamin D3	Docetaxel	22233.4	Flavin reductase (NADPH) OS=Homo sapiens OX=9606 GN=BLVRB PE=1 SV=3	23482.2	24044	23959	23799.6	23883.6	26169.4	23887.2	22934.5	21950.9	22554	21713.3	21761.9	21099.6	22420.9	22055.6	23343.7	23783.5	24702.1	24670.5							25032.7	24044	22172.2	21741.4	26731.7	27508.2	23343.8	28033.7	24278.1	21737.8	20555.9	21817.9	20839.3
P49588;A0A6Q8PF33;A0A6Q8PGN5;A0A6Q8PFY2;A0A6Q8PGE8;A0A6Q8PGR9;H3BPK7;A0A6Q8PGB5;A0A6Q8PFK3;A0A6Q8PHJ2;A0A6Q8PH44;A0A6Q8PHP7;A0A6Q8PF77;A0A6Q8PHP3;A0A6Q8PG28;A0A6Q8PG62;A0A6Q8PGI8	42	15	329.862	0.00208978	0.000149717	1.23769	0.981423	Vitamin D3	Docetaxel	107552	Alanine--tRNA ligase_ cytoplasmic OS=Homo sapiens OX=9606 GN=AARS1 PE=1 SV=2	11740.2	11747.7	11029.6	12061.4	11779.5	12082.7	11089.3	10846.3	11741.4	11373.7	10777.6	9682.47	10993.6	10859.8	10824.9	11570.6	11307.8	12604.4	12352.3							12515.3	11747.7	10207	11018.3	13184.2	12700.8	10837	13257.8	12986.2	10962.1	10203.1	9707.39	10857.9
Q15121;B1AKZ5	9	2	64.6351	0.0021081	0.000150766	1.33704	0.980166	Inosine	Nisin	15097.1	Astrocytic phosphoprotein PEA-15 OS=Homo sapiens OX=9606 GN=PEA15 PE=1 SV=2	2133.8	2065.87	1919.01	2157.26	1869.02	1665.71	1885.85	2750.13	2271.53	2225.87	2029.3	1759.09	2231.53	1871.8	1836.65	1802.78	2005.09	1901.63	2064.41							2274.68	2065.87	1775.89	1970.7	2091.9	1750.93	1842.95	3361.58	2512.36	2145.32	1921.14	1763.62	2204
P26358;A0A7I2V490;A0A7I2V5D0;A0A7I2V5F1;A0A7I2YQA8;A0A7I2YQQ0;A0A7I2V5F6;K7ENW7;A0A7I2V2G5;A0A7I2V3F8;K7EJL0;K7EMU8	32	3	176.787	0.00212317	0.000151578	1.5588	0.980881	Control	Sodium Butyrate	185504	DNA (cytosine-5)-methyltransferase 1 OS=Homo sapiens OX=9606 GN=DNMT1 PE=1 SV=2	725.901	734.847	727.527	728.228	970.539	667.065	740.713	766.697	758.921	676.797	771.403	692.157	684.427	904.181	843.341	858.291	575.18	576.038	520.466							773.829	734.847	673.269	665.249	1086.27	701.191	723.864	937.161	839.383	652.305	730.287	693.938	675.983
A0A087X1P4;A0A0B4J1Y0;Q8N3P8;Q9HCZ1	5	1	23.8968	0.00218544	0.000155752	1.48823	0.98043	Nisin	Vitamin D3	81825.4	Zinc finger protein 334 OS=Homo sapiens OX=9606 GN=ZNF334 PE=1 SV=1	620.877	783.059	666.825	674.407	982.943	791.055	706.034	805.976	858.51	732.055	531.445	535.449	635.81	662.081	743.92	694.555	753.283	741.204	614.913							661.871	783.059	617.094	616.083	1100.16	831.524	689.973	985.174	949.53	705.564	503.119	536.828	627.965
Q9NR50	3	1	14.7482	0.00220651	0.000156981	3.62259	0.976056	Sodium Butyrate	Control	50981.8	Translation initiation factor eIF-2B subunit gamma OS=Homo sapiens OX=9606 GN=EIF2B3 PE=1 SV=1	381.784	243.626	166.193	402.606	609.683	312.404	771.511	758.363	533.583	555.02	228.401	559.437	498.99	272.705	309.054	248.904	802.43	1137	1069.73							406.992	243.626	153.798	367.788	682.386	328.386	753.961	926.974	590.154	534.935	216.227	560.877	492.834
P41227	1	1	4.9209	0.00222125	0.000157618	1.46684	0.979307	Nisin	Docetaxel	26629.6	N-alpha-acetyltransferase 10 OS=Homo sapiens OX=9606 GN=NAA10 PE=1 SV=1	804.188	850.091	775.859	753.334	1006.54	877.015	811.222	869.244	768.849	686.26	603.086	619.984	614.058	911.916	848.857	787.594	752.915	792.404	653.676							857.284	850.091	717.996	688.184	1126.57	921.882	792.769	1062.51	850.363	661.426	570.941	621.58	606.482
Q96EK6;G3V4W4;G3V5E4	7	6	53.0463	0.00222318	0.000157618	1.24586	0.979735	Inosine	Sodium Butyrate	21091.3	Glucosamine 6-phosphate N-acetyltransferase OS=Homo sapiens OX=9606 GN=GNPNAT1 PE=1 SV=1	4101.29	3847.05	3806.87	3718.29	3529.17	3984.36	3976.52	4477.46	4189.87	3917.29	3767.73	3825.35	4296.58	3936.06	4108.14	4068.56	3327.75	3413.38	3360.04							4372.08	3847.05	3522.96	3396.72	3950.02	4188.2	3886.06	5472.96	4634.08	3775.53	3566.91	3835.19	4243.57
Q96I99;E9PDQ8;H0Y852	14	2	77.04	0.00223693	0.00015818	1.22215	0.979698	Inosine	Sodium Butyrate	46852.9	Succinate--CoA ligase [GDP-forming] subunit beta_ mitochondrial OS=Homo sapiens OX=9606 GN=SUCLG2 PE=1 SV=2	1338.77	1327.53	1288.68	1225.49	1311.84	1380.82	1251.9	1492.28	1462.8	1295.17	1342.04	1250.53	1397.53	1296.51	1181.62	1319.07	1181.15	1198.29	1098.25							1427.16	1327.53	1192.57	1119.51	1468.28	1451.46	1223.42	1824.06	1617.89	1248.3	1270.51	1253.74	1380.28
H0YEN0;Q9NPQ8	1	1	5.2216	0.00223883	0.00015818	1.55659	0.979856	Inosine	Sodium Butyrate	32665.1	Synembryn-A (Fragment) OS=Homo sapiens OX=9606 GN=RIC8A PE=1 SV=8	506.813	484.467	594.37	486.603	516.503	459.539	572.649	686.671	636.661	589.228	588.221	551.182	482.155	464.825	483.36	562.721	394.841	399.614	434.232							540.276	484.467	550.043	444.521	578.095	483.048	559.623	839.342	704.16	567.906	556.868	552.601	476.206
B3KS98;O15372;A0A087WZK9;E5RJT0;E5RGU4	10	2	48.4716	0.00225034	0.000158719	1.23674	0.978359	Control	D3:D combination	41752.5	Eukaryotic translation initiation factor 3 subunit H OS=Homo sapiens OX=9606 GN=EIF3H PE=1 SV=1	769.266	788.469	838.728	824.556	752.852	803.034	791.396	853.542	786.422	850.361	784.705	949.707	992.764	962.986	924.002	950.157	897.807	917.223	974.469							820.057	788.469	776.177	753.247	842.628	844.116	773.393	1043.31	869.799	819.589	742.879	952.151	980.515
Q7Z4W1	8	1	54.0453	0.00226935	0.000159783	3.22939	0.976267	Inosine	Vitamin D3	26198.2	L-xylulose reductase OS=Homo sapiens OX=9606 GN=DCXR PE=1 SV=2	472.198	366.904	479.191	384.711	401.601	272.659	762.669	1743.48	974.678	1314.7	348.922	943.851	528.606	825.691	896.26	417.723	1108	744.296	1158.78							503.375	366.904	443.454	351.441	449.491	286.608	745.32	2131.11	1078.01	1267.13	330.324	946.28	522.085
O95994;C9J3E2	10	2	104.666	0.00230815	0.000162237	1.21957	0.979327	D3:D combination	Sodium Butyrate	20036.3	Anterior gradient protein 2 homolog OS=Homo sapiens OX=9606 GN=AGR2 PE=1 SV=1	38332.8	36741.5	35276.1	37642.5	40205.3	41456.8	35032.6	33855	35634.5	35699.8	38149.4	36943.6	39854.8	36553.4	39607.5	38487.4	30371	34485.8	31561							40863.7	36741.5	32645.2	34387.1	44999.7	43577.7	34235.7	41382.2	39412.5	34407.9	36116	37038.7	39363
Q07065	14	4	83.1275	0.0023336	0.000163744	1.22281	0.979121	D3:D combination	Sodium Butyrate	66136.6	Cytoskeleton-associated protein 4 OS=Homo sapiens OX=9606 GN=CKAP4 PE=1 SV=2	2570.61	2547.62	2700.02	2754.02	2961.92	2966.85	2528.28	2392.56	2528.67	2417.89	2461.13	2452.52	2637.74	2558.72	2754.6	2956.67	2440.19	2194.61	2314.55							2740.33	2547.62	2498.65	2515.85	3315.12	3118.63	2470.77	2924.51	2796.76	2330.4	2329.95	2458.84	2605.2
Q9UHG3;F8W8W4;C9K055;C9JGT6;C9JM55	17	3	106.828	0.00235603	0.000165035	1.30314	0.978764	Sodium Butyrate	Vitamin D3	57039.5	Prenylcysteine oxidase 1 OS=Homo sapiens OX=9606 GN=PCYOX1 PE=1 SV=3	1301.97	1257.14	1282.14	1281.79	1227.82	1340.57	1282.38	1491.25	1258.83	1251.66	1160.63	1160.37	1385.93	1235.1	1340.39	1182.27	1497.05	1577.14	1627.71							1387.93	1257.14	1186.52	1170.93	1374.23	1409.15	1253.21	1822.81	1392.29	1206.37	1098.76	1163.35	1368.83
Q96CW9	1	1	3.6663	0.002417	0.000169016	1.64081	0.977095	Sodium Butyrate	Inosine	62193.9	Netrin-G2 OS=Homo sapiens OX=9606 GN=NTNG2 PE=1 SV=2	1571.07	1384.16	1597.33	1509.06	1216.8	1745.21	1522.76	963.465	1350.16	1290.28	1271.41	1343.82	1489.56	1244.5	1376.64	1430.95	1797.05	1955.43	2160.85							1674.8	1384.16	1478.21	1378.55	1361.9	1834.49	1488.12	1177.68	1493.31	1243.59	1203.64	1347.28	1471.18
O60888;C9IZG4;C9IZQ5	6	3	40.2357	0.00243626	0.000170072	1.25791	0.961997	Sodium Butyrate	QC	19230.4	Protein CutA OS=Homo sapiens OX=9606 GN=CUTA PE=1 SV=2	4257.22	4136.35	3928.59	3966.19	4708.76	4076.04	4250.77	5407.99	4630.65	4673.15	4373.09	4686.05	4923.43	4494.56	4749.46	4287.82	5367.17	4864.74	5135							4538.31	4136.35	3635.6	3623.19	5270.27	4284.57	4154.08	6610.37	5121.59	4504.04	4140.01	4698.12	4862.69
Q9BYT8;E9PCB6	8	2	37.3119	0.00244563	0.000170436	1.31982	0.978036	Control	D3:D combination	81393.3	Neurolysin_ mitochondrial OS=Homo sapiens OX=9606 GN=NLN PE=1 SV=1	1173.43	1315.48	1177.21	1090.49	1182.41	1085.19	1169.16	1266.85	1212.19	1423.83	1330.65	1382.59	1274.2	1337.69	1354.38	1314.98	1203.16	1030.5	1216.36							1250.9	1315.48	1089.42	996.185	1323.41	1140.71	1142.56	1548.51	1340.71	1372.3	1259.72	1386.15	1258.48
P49748;K7EQP4;G3V1M7;K7EJW8;J3KSR4;J3QKU9;J3KS89;J3QRJ8	28	5	172.418	0.00245069	0.000170497	1.17732	0.972904	D3:D combination	Sodium Butyrate	70789.5	Very long-chain specific acyl-CoA dehydrogenase_ mitochondrial OS=Homo sapiens OX=9606 GN=ACADVL PE=1 SV=1	2262.45	2282.47	2390.4	2271.11	2554.66	2441.54	2395.76	2601.8	2482.8	2470.89	2171.64	2381.61	2572.87	2417.52	2356.66	2373.29	2315.49	2152.34	2213.82							2411.83	2282.47	2212.13	2074.7	2859.3	2566.45	2341.26	3180.27	2746.03	2381.47	2055.89	2387.74	2541.13
P31689	9	5	73.5991	0.00245769	0.000170694	1.18945	0.97614	Nisin	Inosine	45609.6	DnaJ homolog subfamily A member 1 OS=Homo sapiens OX=9606 GN=DNAJA1 PE=1 SV=2	4613.16	4691.72	4963.34	4887.34	5156.45	5258.68	4526.64	4238.11	4239.91	4083.93	4834.31	4850.21	4683.54	4619.69	4658.62	4693.97	4806.73	4709.22	4812.99							4917.75	4691.72	4593.18	4464.68	5771.35	5527.71	4423.67	5180.39	4689.43	3936.14	4576.64	4862.69	4625.75
P19338;A0A7I2V3F3;A0A7I2V428;C9JLB1;H7BY16;A0A7I2V5M5;A0A7I2V2U7;A0A7I2V349;A0A7I2V506;A0A7I2V699;A0A7I2V2S8	24	8	203.974	0.00246266	0.00017075	1.19455	0.976917	Nisin	Sodium Butyrate	76671.5	Nucleolin OS=Homo sapiens OX=9606 GN=NCL PE=1 SV=3	32347.2	33000	34614.9	34312.6	34334.6	37344.9	32352.7	29517.4	32247.7	30694.5	31719.3	32219.1	33955.7	31577	32973.8	35079.1	28223.8	29843.5	29021.4							34482.9	33000	32033.4	31345.1	38429	39255.4	31616.7	36080.1	35666.6	29583.7	30028.6	32302.1	33536.7
A0A3B3IS80;P05062;A0A087WXX2;A0A3B3ITZ0	5	1	33.3377	0.00249239	0.000172518	1.33145	0.977017	Nisin	Sodium Butyrate	37830.1	Fructose-bisphosphate aldolase OS=Homo sapiens OX=9606 GN=ALDOB PE=1 SV=1	1674.07	1796.38	1838.13	1826.99	1995.84	2043.1	1969.77	1594.28	1530.6	1491.52	1704.45	1755.34	1846.38	1968.35	1725.86	1949.02	1526.37	1450.63	1535.9							1784.6	1796.38	1701.05	1668.99	2233.83	2147.62	1924.96	1948.74	1692.87	1437.55	1613.6	1759.86	1823.6
Q8N4C6;C9J066;E9PN67;H9KV85;A0A669KBI5;A0A669KBE5;H7C162;A0A0B4J215;E9PJH9	47	2	285.635	0.00250197	0.000172888	1.25771	0.976412	Nisin	Vitamin D3	245359	Ninein OS=Homo sapiens OX=9606 GN=NIN PE=1 SV=4	23305.6	22475.1	23630	24872.5	24830.4	29551.8	24384.2	24176.3	25206	23150.7	20023.9	21538.8	22725.6	22160.1	24234.8	23889.3	20260.4	23017.2	21572.1							24844.4	22475.1	21867.7	22721.4	27791.4	31063.6	23829.5	29551.5	27878.3	22312.9	18956.6	21594.2	22445.2
Q06124;A0A1W2PPU4	2	1	8.4334	0.00250618	0.000172888	2.25588	0.977362	Nisin	Sodium Butyrate	68581.2	Tyrosine-protein phosphatase non-receptor type 11 OS=Homo sapiens OX=9606 GN=PTPN11 PE=1 SV=3	899.364	826.103	565.05	847.64	1219.45	1134.8	1014.39	1259.31	1089.48	824.553	575.906	892.335	1083.07	1264.03	1135.86	887.724	612.367	417.326	463.583							958.745	826.103	522.909	774.334	1364.87	1192.85	991.319	1539.3	1204.99	794.714	545.21	894.632	1069.71
A0A1Y0BRN3;A0A590UJ40;Q9UM54;A0A0A0MRM8;E7EW20;A0A0D9SGC1;A0A590UJ75;A0A590UKB0;A0A590UK22;A0A590UJY4;A0A590UK86;A0A5F9ZI03;A0A590UK71;A0A590UJW9;Q5JVM0	37	6	212	0.00254178	0.000175049	1.18375	0.976434	Vitamin D3	Inosine	149973	Unconventional myosin-6 OS=Homo sapiens OX=9606 GN=MYO6 PE=1 SV=1	3132.2	3350.89	3124.46	3421.28	2927.99	3194.99	3123.11	2906.58	2892.43	3057.83	3464.33	3169.59	3127.96	3048.64	2907.61	3030.75	3124.37	3108.51	3305.6							3339.01	3350.89	2891.44	3125.4	3277.15	3358.45	3052.07	3552.82	3199.09	2947.17	3279.68	3177.75	3089.36
Q96Q27;G3V3P8	5	1	28.2219	0.00257557	0.000177078	1.7403	0.976823	Inosine	D3:D combination	71124.7	Ankyrin repeat and SOCS box protein 2 OS=Homo sapiens OX=9606 GN=ASB2 PE=1 SV=2	576.232	577.186	533.987	496.762	391.625	572.669	557.361	729.577	797.581	634.269	544.742	431.107	534.789	596.604	601.626	578.465	632.549	667.833	646.229							614.278	577.186	494.163	453.801	438.326	601.966	544.683	891.788	882.141	611.316	515.707	432.217	528.19
O75400;A0A7N4I394	9	2	37.2129	0.00258996	0.000177769	1.57936	0.9707	Sodium Butyrate	Control	109090	Pre-mRNA-processing factor 40 homolog A OS=Homo sapiens OX=9606 GN=PRPF40A PE=1 SV=2	691.493	615.547	632.049	671.375	588.023	805.638	921.679	1096.63	830.02	911.173	637.699	882.227	738.794	590.139	672.691	552.208	958.486	903.976	1004.14							737.15	615.547	584.911	613.313	658.143	846.853	900.713	1340.45	918.019	878.2	603.709	884.498	729.679
Q01780	3	1	13.5342	0.00259872	0.000178071	1.38159	0.976569	Inosine	Sodium Butyrate	101630	Exosome component 10 OS=Homo sapiens OX=9606 GN=EXOSC10 PE=1 SV=2	1029.73	831.154	841.812	887.681	960.677	916.801	1041.84	1199.94	962.753	957.699	963.476	916.582	1147.02	958.071	970.561	947.122	740.529	735.101	782.922							1097.71	831.154	779.031	810.912	1075.24	963.703	1018.14	1466.73	1064.82	923.042	912.122	918.942	1132.86
P24539;Q5QNZ2	14	3	100.849	0.00267014	0.000182659	1.17043	0.972693	D3:D combination	Nisin	28965.7	ATP synthase F(0) complex subunit B1_ mitochondrial OS=Homo sapiens OX=9606 GN=ATP5PB PE=1 SV=2	3279.22	3310.66	3525.67	3201.92	3150.39	3139.74	3247.19	3675.32	3434.66	4026.74	3611.71	3761.04	3351.48	3182.37	3283.27	3163.11	3825.17	3623.51	3314.52							3495.74	3310.66	3262.73	2925.01	3526.07	3300.37	3173.33	4492.48	3798.8	3881.03	3419.21	3770.72	3310.13
A0A8C8KL71;Q6PIF6	5	1	22.525	0.00268595	0.000183434	1.44884	0.974463	Nisin	D3:D combination	246674	Unconventional myosin-VIIb OS=Homo sapiens OX=9606 GN=MYO7B PE=4 SV=1	1020.84	999.357	1094.37	1022.96	1036.12	1335.98	1125.26	1066.77	1238.22	995.155	905.124	922.025	1177.36	960.244	1097.99	990.564	893.359	851.815	858.823							1088.24	999.357	1012.75	934.489	1159.67	1404.33	1099.66	1303.95	1369.5	959.142	856.881	924.399	1162.84
Q10567;C9J1E7;H7C034	31	5	222.02	0.00271579	0.000185162	1.14294	0.975317	Inosine	Vitamin D3	105519	AP-1 complex subunit beta-1 OS=Homo sapiens OX=9606 GN=AP1B1 PE=1 SV=3	10313.1	10115.8	9294.6	10550.2	10390.1	9853.13	9797.16	11002.9	10698.3	10607.2	10517.3	10260.4	9640.73	10273.9	10610	10645.9	10937.5	10778.1	10396.9							10994.1	10115.8	8601.42	9637.82	11629.1	10357.2	9574.3	13449.2	11832.6	10223.3	9956.68	10286.8	9521.78
P61758	9	1	57.9328	0.00276773	0.00018839	1.47373	0.968922	Inosine	Nisin	22797	Prefoldin subunit 3 OS=Homo sapiens OX=9606 GN=VBP1 PE=1 SV=4	3651.63	3849.01	3739.7	3502.15	3397.07	3329.62	4128.13	5840.18	5037.42	5119.47	3892.36	4425.81	5112.32	4126.2	4672.33	4491.11	4283.96	3804.69	4159.77							3892.73	3849.01	3460.8	3199.28	3802.16	3499.96	4034.22	7138.66	5571.49	4934.21	3684.89	4437.21	5049.24
P20042	11	5	60.3079	0.00283001	0.000192309	1.18422	0.974211	D3:D combination	Sodium Butyrate	38730.6	Eukaryotic translation initiation factor 2 subunit 2 OS=Homo sapiens OX=9606 GN=EIF2S2 PE=1 SV=2	3128.91	3427.45	3407.83	3430.26	3474.36	3724.12	3320.09	3006	3015.07	3281.97	3102.74	3271.98	3244.62	3333.64	3231.29	3411.33	2932.97	3182.83	2864.16							3335.49	3427.45	3153.68	3133.61	3888.68	3914.64	3244.57	3674.35	3334.73	3163.2	2937.37	3280.4	3204.59
Q502W6;F8WBX4;H0YEM4;F8WD48;H0YF54;F8W737;F8WD56	26	1	148.533	0.00284002	0.000192669	1.37215	0.973864	Sodium Butyrate	Docetaxel	147117	von Willebrand factor A domain-containing protein 3B OS=Homo sapiens OX=9606 GN=VWA3B PE=1 SV=3	645.407	821.135	687.85	680.257	702.633	703.348	731.937	654.874	734.589	807.27	639.854	629.843	645.595	774.889	806.8	733.431	890.088	785.502	952.486							688.021	821.135	636.551	621.427	786.421	739.331	715.288	800.476	812.471	778.057	605.75	631.464	637.629
D6RCC6;E7EUJ7;Q8TC20	5	1	21.6258	0.00286351	0.000193941	1.16825	0.973762	Nisin	Inosine	65680.6	Cancer-associated gene 1 protein (Fragment) OS=Homo sapiens OX=9606 GN=CAGE1 PE=1 SV=1	17322.7	18494.3	17034.1	17940.6	19792.2	19696.1	16862.2	15447.4	16532.4	16255.3	16989.9	15844.5	15479.6	17050.1	17012.5	17365.9	17779	19271.7	18318.5							18466.5	18494.3	15763.7	16389.1	22152.3	20703.8	16478.6	18881.9	18285.2	15667.1	16084.3	15885.3	15288.6
Q8IWV2	4	1	14.9655	0.00287386	0.00019432	1.83112	0.973426	Inosine	D3:D combination	114252	Contactin-4 OS=Homo sapiens OX=9606 GN=CNTN4 PE=1 SV=1	2278.43	1892.15	1764.07	1758.07	1933.9	2364.17	2367.71	2810.41	2339.86	1969.46	1380.36	1537	1734.88	2456.03	2366.17	2053.07	1553.9	1687.01	1228.42							2428.86	1892.15	1632.51	1606.03	2164.52	2485.12	2313.85	3435.26	2587.93	1898.19	1306.79	1540.95	1713.48
I3L295;J3KT75;J3QRD5;J3QS48;J3QW43;O75352;I3L1D2;I3L261;I3L405;I3L4E0;J3KSI4;J3KTK8;J3QQZ4;I3L4T1	4	2	23.2075	0.0028845	0.000194717	1.54432	0.972715	Inosine	Sodium Butyrate	11916.3	Mannose-P-dolichol utilization defect 1 isoform 2 OS=Homo sapiens OX=9606 GN=MPDU1 PE=1 SV=1	764.259	761.014	784.218	716.769	749.949	671.498	805.973	1245.16	976.605	961.654	837.506	769.652	898.222	806.225	837.177	667.183	728.217	625.182	707.975							814.72	761.014	725.732	654.782	839.379	705.851	787.639	1522	1080.15	926.854	792.866	771.633	887.14
Q9BXT6	9	1	38.7268	0.00291623	0.000196535	1.87743	0.973595	Control	Vitamin D3	137175	RNA helicase Mov10l1 OS=Homo sapiens OX=9606 GN=MOV10L1 PE=2 SV=1	1662.18	1588	1530.1	1860.24	1989.04	1872.78	1691.64	1889.68	2212.62	1524	1412.86	1932.26	2238.34	1821.1	2346.85	2042.37	1516.18	1585.42	1740.94							1771.93	1588	1415.99	1699.37	2226.23	1968.59	1653.16	2309.83	2447.2	1468.85	1337.56	1937.23	2210.72
P48668;P02538;P04259	26	2	224.556	0.00293836	0.000197701	2.93308	0.973423	Docetaxel	Nisin	60310.2	Keratin_ type II cytoskeletal 6C OS=Homo sapiens OX=9606 GN=KRT6C PE=1 SV=3	1026.65	980.142	944.563	1029.66	523.149	404.053	502.212	1201.17	825.499	1052.76	1410.43	1896.6	885.549	677.089	1144.85	912.472	1585.38	1003.03	1340.26							1094.43	980.142	874.118	940.618	585.533	424.724	490.788	1468.24	913.019	1014.67	1335.26	1901.48	874.623
C9J7E5;Q9Y5L0;E9PFH4	12	3	58.3148	0.00295012	0.000198166	1.26012	0.972738	Control	D3:D combination	109987	Transportin-3 OS=Homo sapiens OX=9606 GN=TNPO3 PE=1 SV=1	1161.54	1250.86	1316.17	1323.24	1183.39	1391.57	1272.9	1290.02	1361.29	1332.62	1128.34	1245.45	1076.44	1285.59	1322.94	1546.04	1190.58	1244.4	1261.37							1238.23	1250.86	1218.02	1208.81	1324.51	1462.76	1243.94	1576.84	1505.61	1284.4	1068.2	1248.66	1063.16
A0A7P0TAW3;P55072;C9JUP7;A0A7P0T8A3;A0A7I2V540;A0A7P0T8Q5;A0A7P0TAQ1;A0A7P0Z4C6;A0A7I2V2Y2;A0A7I2V5G8;A0A7P0TAY0;A0A7P0T946;A0A7P0T971;A0A7P0TBK7;A0A7P0Z4D1;A0A7P0T8D6;A0A7P0T8Q4;A0A7P0T9X5;A0A7P0TA22	42	23	373.66	0.00295574	0.000198218	1.14208	0.967524	QC	Sodium Butyrate	86803.1	15S Mg(2+)-ATPase p97 subunit OS=Homo sapiens OX=9606 GN=VCP PE=1 SV=1	25740.2	26836.4	28204.8	27357.1	25869.7	28653.9	25970.2	26690	26905.1	27029.7	24554.1	26466	25756.7	25627.2	26175.9	27721.3	23459.3	23696.3	23858.7							27439.7	26836.4	26101.3	24991.2	28954.6	30119.8	25379.4	32624.1	29757.6	26051.5	23245.4	26534.1	25438.9
P09497;D6RJD1	5	1	32.4691	0.00300032	0.000200878	1.13953	0.971682	Nisin	Docetaxel	25304.6	Clathrin light chain B OS=Homo sapiens OX=9606 GN=CLTB PE=1 SV=1	12203	12891	12226.5	12345.2	12982.6	13494.3	12801.7	10987.1	12128.2	11904	11993.9	11296.6	11178.8	12690.4	11595.7	12363.8	12657.4	12484.7	12773.9							13008.7	12891	11314.7	11277.6	14530.7	14184.7	12510.5	13430	13414.1	11473.2	11354.6	11325.7	11040.8
P08754	17	1	139.197	0.00301666	0.000201643	1.23589	0.971942	Nisin	Inosine	41102.5	Guanine nucleotide-binding protein G(i) subunit alpha-3 OS=Homo sapiens OX=9606 GN=GNAI3 PE=1 SV=3	5787.65	6717.43	6752.18	6917.29	6658.87	7543.19	7090.53	5467.83	5618.22	6142.48	5752.44	5938.1	5882.67	5510.27	6018.16	6502.56	5625.65	6184.81	6110.9							6169.78	6717.43	6248.61	6319.07	7452.93	7929.09	6929.24	6683.52	6213.87	5920.2	5445.83	5953.38	5810.09
P63000;P15153;P60763;B1AH77;B1AH78;B1AH80;J3KSC4;J3QLK0	7	4	50.4491	0.0030304	0.000202231	1.16383	0.9717	Nisin	Docetaxel	21849.3	Ras-related C3 botulinum toxin substrate 1 OS=Homo sapiens OX=9606 GN=RAC1 PE=1 SV=1	8459.48	8808.11	8509.69	8588.32	9174.28	9754.9	8807.4	9370.28	8643.18	8460.24	7990.91	8124.01	7717.21	8312.26	8257.32	8738.53	8035.69	9018.31	8131.83							9018.02	8808.11	7875.05	7845.58	10268.3	10254	8607.05	11453.6	9559.54	8154.08	7564.99	8144.93	7621.99
Q9H7D0;H0Y7N4;H0YB14	6	1	25.1286	0.00308297	0.000205404	23.9604	0.971392	Inosine	Vitamin D3	216336	Dedicator of cytokinesis protein 5 OS=Homo sapiens OX=9606 GN=DOCK5 PE=1 SV=3	158.649	226.766	103.699	90.7206	170.515	88.2347	141.444	463.971	471.462	87.3417	64.5113	138.976	172.777	245.45	132.768	101.166	113.946	213.376	88.6561							169.124	226.766	95.965	82.8749	190.849	92.7487	138.227	567.129	521.447	84.1811	61.0728	139.334	170.645
P22897	4	1	16.9842	0.003108	0.000206714	4.17602	0.97126	Sodium Butyrate	Nisin	168977	Macrophage mannose receptor 1 OS=Homo sapiens OX=9606 GN=MRC1 PE=1 SV=1	2456.83	2712.57	2947.46	1976.42	1488.06	520.521	777.132	1949.81	1171.03	1934.81	2242.03	2666.2	2670.68	1932.56	1693.62	1542.97	2139.33	7294.54	2199.32							2619.04	2712.57	2727.64	1805.5	1665.51	547.151	759.454	2383.32	1295.19	1864.8	2122.53	2673.06	2637.73
O43143	23	4	129.678	0.00311275	0.000206714	1.25675	0.971707	Vitamin D3	Nisin	91731.4	ATP-dependent RNA helicase DHX15 OS=Homo sapiens OX=9606 GN=DHX15 PE=1 SV=2	5413.6	5500.75	5678.44	5208.41	4893.62	5030.56	4577.52	5784.67	5408.47	5028.13	5412.73	5636.74	6410.64	5635.95	5820.82	5925.8	5311.97	5303.49	5726.77							5771.04	5500.75	5254.95	4757.98	5477.17	5287.92	4473.39	7070.81	5981.88	4846.17	5124.22	5651.25	6331.55
P16949;A2A2D0;E5RGX5;Q93045	6	2	40.9975	0.00314608	0.000208589	1.17661	0.971004	Nisin	Docetaxel	17302.5	Stathmin OS=Homo sapiens OX=9606 GN=STMN1 PE=1 SV=3	8181.62	8844.27	8793.47	8759.76	8788.62	9194.37	9017.75	8297.33	8688.33	9434.64	8036.53	7554.91	7356.37	8762.25	8529.27	8920.86	8631.34	9053.29	8588.97							8721.82	8844.27	8137.66	8002.2	9836.64	9664.74	8812.61	10142.1	9609.48	9093.22	7608.18	7574.36	7265.61
I6L9I8;Q9H201;D6REL6;D6RFG3	2	1	9.4946	0.00322051	0.000213179	2.73651	0.970821	Sodium Butyrate	Vitamin D3	36220.5	EPN3 protein OS=Homo sapiens OX=9606 GN=EPN3 PE=1 SV=1	228.965	316.779	361.558	437.82	403.375	503.122	475.362	314.976	501.985	390.632	179.051	360.633	396.108	205.598	304.441	335.838	446.889	516.998	601.961							244.082	316.779	334.593	399.956	451.477	528.861	464.549	385.006	555.206	376.496	169.508	361.562	391.22
Q04837;A0A0G2JLD8;E7EUY5;C9K0U8	9	3	78.4398	0.00324877	0.000214702	1.12934	0.967944	Vitamin D3	Inosine	17259.7	Single-stranded DNA-binding protein_ mitochondrial OS=Homo sapiens OX=9606 GN=SSBP1 PE=1 SV=1	9016.93	8933.04	9011.74	9519.77	9057.65	9870.48	9204.39	7944.92	8403.75	8615.45	8988.34	8691.11	8868.07	8870.52	8635.17	8374.5	8809.59	7822.35	8625.19							9612.28	8933.04	8339.66	8696.48	10137.8	10375.4	8995.01	9711.37	9294.72	8303.68	8509.26	8713.48	8758.65
Q16543;K7EKQ2;K7EL68;K7EQA9;K7EIU0	12	2	84.3807	0.0033165	0.000218825	1.2836	0.969637	Sodium Butyrate	D3:D combination	44981.6	Hsp90 co-chaperone Cdc37 OS=Homo sapiens OX=9606 GN=CDC37 PE=1 SV=1	6121.69	5721.35	6500.72	6244.25	5962.44	6783.91	5783.5	6530.76	6398.2	5900.85	5434.26	5751.71	6241.87	5853.99	5832.46	6024.8	6746.53	7207.39	6965.89							6525.87	5721.35	6015.9	5704.24	6673.44	7130.97	5651.94	7982.78	7076.55	5687.31	5144.61	5766.52	6164.85
A0A087WY85;A0A0A0MQU3;D6RAH7;D6RFM0;H9KV45;P61077;P62837;D6RAW0;A0A087WW00;C9J9H9;D6RA11;P51668;Q9Y2X8	3	2	28.315	0.00332531	0.000219053	1.37908	0.96705	Docetaxel	Vitamin D3	17045.5	Ubiquitin-conjugating enzyme E2 D3 OS=Homo sapiens OX=9606 GN=UBE2D3 PE=1 SV=1	2857.4	3032.69	2926.84	2722.2	3149.14	2929.93	3026.25	3842.98	3453.76	3136.04	3425.48	3639.25	3945.82	3658.95	3367.34	2848.19	3256.45	3114.08	3274.24							3046.06	3032.69	2708.56	2486.78	3524.67	3079.82	2957.41	4697.41	3819.94	3022.56	3242.9	3648.62	3897.13
Q8N556	4	1	17.7799	0.00333452	0.000219306	1.27242	0.963822	Nisin	Inosine	81580.4	Actin filament-associated protein 1 OS=Homo sapiens OX=9606 GN=AFAP1 PE=1 SV=2	773.339	850.365	885.102	740.725	787.372	841.706	819.847	592.298	645.175	687.153	798.284	623.527	789.355	856.09	778.997	777.74	730.852	802.102	867.993							824.399	850.365	819.092	676.666	881.264	884.766	801.197	723.987	713.577	662.286	755.735	625.132	779.616
Q9Y4D1	14	2	65.896	0.00337334	0.000221425	1.14693	0.968249	Nisin	Control	124044	Disheveled-associated activator of morphogenesis 1 OS=Homo sapiens OX=9606 GN=DAAM1 PE=1 SV=2	14252.5	13929.7	14702.6	14338.1	16040.2	14542.5	14263	14279.3	14004.5	14253.6	13949.3	13267.1	13185.4	12947.9	12631.6	13521.3	13922	14222.5	12671.8							15193.6	13929.7	13606.1	13098.1	17952.9	15286.5	13938.6	17454.1	15489.2	13737.8	13205.8	13301.3	13022.7
Q8IY81;J3KS36;J3QSE2	18	1	104.781	0.00337757	0.000221425	1.30512	0.969356	Sodium Butyrate	Inosine	96957.8	pre-rRNA 2'-O-ribose RNA methyltransferase FTSJ3 OS=Homo sapiens OX=9606 GN=FTSJ3 PE=1 SV=2	1666.87	1599.03	1675.2	1547.97	1359.39	1598.43	1557.26	1239	1465.93	1531.65	1536.41	1508.83	1337.37	1700.54	1635.68	1797.75	1873.77	1879.83	1775.65							1776.93	1599.03	1550.26	1414.1	1521.5	1680.2	1521.84	1514.48	1621.35	1476.23	1454.52	1512.72	1320.87
H0YL69;P25789;H0YMA1;H0YMZ1;H0YN18;H0YKT8;H0YMI6;H0YLC2;H0YLS6;H0YKS0;H0YMV3	14	4	112.55	0.00341212	0.000223333	1.20368	0.968717	Vitamin D3	Sodium Butyrate	26661.5	Proteasome subunit alpha type (Fragment) OS=Homo sapiens OX=9606 GN=PSMA4 PE=1 SV=1	8338.62	8879.38	9239.81	9192.46	8401.31	9451.49	8970.44	8365.25	8598.71	8959.07	8716.53	8884.08	9082.32	8658.13	8620.25	9274.68	7676.74	8067.67	8013.99							8889.19	8879.38	8550.71	8397.48	9403.15	9935.01	8766.39	10225.1	9510.35	8634.86	8251.93	8906.95	8970.27
P49411;H3BNU3	24	10	195.545	0.00342122	0.000223571	1.09327	0.957294	QC	Control	49883.8	Elongation factor Tu_ mitochondrial OS=Homo sapiens OX=9606 GN=TUFM PE=1 SV=2	19596.8	19700.9	19897.5	20041	19363.8	19171.4	19353.5	19001.3	18737.8	19262.3	19411.6	18442.4	19596.2	18122.1	17584.9	18650.3	18163.5	19133.1	18743.4							20890.7	19700.9	18413.6	18307.8	21672.9	20152.2	18913.2	23226	20724.5	18565.2	18376.9	18489.9	19354.5
Q9Y230;M0R0Y3;X6R2L4;M0QXI6	18	8	131.056	0.003443	0.000224191	1.15986	0.968243	Sodium Butyrate	Docetaxel	51327.8	RuvB-like 2 OS=Homo sapiens OX=9606 GN=RUVBL2 PE=1 SV=3	8225.36	8222.74	8467.99	8190.67	8062.16	8653.4	7909.88	8650.84	8398.88	8056.82	7725.59	7723.26	7585.85	7987.24	7841.2	8089.73	8742.59	9281.01	8693.33							8768.44	8222.74	7836.46	7482.32	9023.56	9096.09	7729.95	10574.2	9289.34	7765.27	7313.81	7743.14	7492.26
J3QT28;O43684;J3QSX4	10	2	61.1026	0.0034471	0.000224191	1.16285	0.967869	Vitamin D3	Inosine	32103	Mitotic checkpoint protein BUB3 (Fragment) OS=Homo sapiens OX=9606 GN=BUB3 PE=1 SV=1	5114.04	4960.32	5463.45	5457.53	5402.66	5304.6	4898.61	5009.15	5131.64	4980.74	5829.01	5417.6	5293.87	4814.68	4997.96	5378.08	4975.64	5397.43	5220.84							5451.69	4960.32	5056	4985.56	6046.92	5575.97	4787.18	6122.87	5675.7	4800.5	5518.32	5431.54	5228.55
P33993;C9J8M6	29	6	186.758	0.00344717	0.000224191	1.23811	0.968337	Inosine	Sodium Butyrate	81935.4	DNA replication licensing factor MCM7 OS=Homo sapiens OX=9606 GN=MCM7 PE=1 SV=4	6055.49	5438.22	5718.34	5732.73	5792.71	5774.4	5448.81	6374.34	5892.64	5910.93	5987.89	5295.37	6017.08	5852.48	5946.2	6194.51	4765.97	4651.08	5264.89							6455.3	5438.22	5291.87	5236.96	6483.48	6069.81	5324.86	7791.58	6517.39	5697.03	5668.73	5309	5942.84
A6NGP5;H3BU16;Q9H910;H3BMT0;H3BMV3;H3BTV5;B4E1P3;H3BMM8	4	2	34.1597	0.00356231	0.000231312	1.50092	0.966599	Nisin	D3:D combination	18963.2	Jupiter microtubule-associated homolog 2 OS=Homo sapiens OX=9606 GN=JPT2 PE=1 SV=2	2671.85	2693.14	2776.31	2735.34	2464.99	3416.84	2997.71	2804.39	2724.41	2830.97	2302.87	2330.12	2697.96	2825.67	3021.68	2709.12	2513.53	2477.31	2633.51							2848.26	2693.14	2569.26	2498.78	2758.93	3591.64	2929.52	3427.91	3013.26	2728.52	2180.13	2336.12	2664.68
P55145;H7C2D6	8	1	47.1091	0.00358479	0.000232403	1.10967	0.9643	Nisin	Docetaxel	21156.4	Mesencephalic astrocyte-derived neurotrophic factor OS=Homo sapiens OX=9606 GN=MANF PE=1 SV=3	18636.6	18123.6	18294.8	18318.2	18252.1	19946.5	18457.2	19096	18268.5	18433.1	17861	17033.6	16162.1	17847.8	17071.4	17610.3	18063.3	18048.5	18401							19867.1	18123.6	16930.4	16734	20428.7	20967	18037.3	23341.8	20205.3	17766.1	16909	17077.4	15962.7
E9PJC6;E9PJZ0;E9PKR9;E9PLK4;E9PQE3	4	2	25.55	0.00362095	0.000234376	1.29089	0.965976	Nisin	Docetaxel	14645.3	Neuroblast differentiation-associated protein AHNAK OS=Homo sapiens OX=9606 GN=AHNAK PE=1 SV=1	2982.76	3188.83	3348.08	3073.71	3856.62	3817.61	3860.07	3583.11	3190.91	3346.56	2567.79	3121.71	3245.62	3211.53	3185.87	3034.94	3240.46	3477.88	3176.03							3179.7	3188.83	3098.38	2807.89	4316.51	4012.91	3772.26	4379.76	3529.21	3225.45	2430.93	3129.75	3205.58
P81605	2	1	10.7234	0.00365254	0.000236047	147.935	0.965367	Vitamin D3	Nisin	11397.9	Dermcidin OS=Homo sapiens OX=9606 GN=DCD PE=1 SV=2	216.46	256.668	302.401	303.026	8.34047	0	6.56908	22.6102	11.1001	214.852	277.784	155.517	152.206	0.361937	260.916	214.55	1187.07	243.583	312.27							230.752	256.668	279.849	276.82	9.33505	0	6.41965	27.6373	12.2769	207.077	262.978	155.917	150.328
O00299;A6PVS0;O15247	17	9	143.95	0.00366966	0.000236779	1.17903	0.965108	Nisin	Sodium Butyrate	27264.9	Chloride intracellular channel protein 1 OS=Homo sapiens OX=9606 GN=CLIC1 PE=1 SV=4	31668.2	33276.5	33626.7	32616.4	35369.6	35579.1	34707.8	29643.6	31217.6	30996.2	32560.9	31751.3	31964.4	30992.7	32400.1	32588.3	27756.5	32768.6	29087.9							33759.1	33276.5	31118.8	29795.7	39587.4	37399.3	33918.3	36234.5	34527.3	29874.5	30825.4	31833	31570
Q06210;A0A6I8PRN4;A0A6I8PTT9;A0A6I8PRT6	19	7	123.8	0.00370912	0.000238949	1.20987	0.964542	Vitamin D3	Control	79605	Glutamine--fructose-6-phosphate aminotransferase [isomerizing] 1 OS=Homo sapiens OX=9606 GN=GFPT1 PE=1 SV=3	3408.93	3430.82	3547.64	3575.78	3348.91	3635.15	3377.93	3161.98	3188.46	3305.97	3258.1	3271.2	3272.46	3174.3	3019.05	3157.21	3381.85	3450.97	3495.14							3634.01	3430.82	3283.06	3266.54	3748.26	3821.12	3301.09	3865	3526.51	3186.33	3084.44	3279.63	3232.08
Q15691	8	1	63.547	0.00373863	0.000240471	1.33599	0.965741	Nisin	Vitamin D3	30170.2	Microtubule-associated protein RP/EB family member 1 OS=Homo sapiens OX=9606 GN=MAPRE1 PE=1 SV=3	3139.14	3823.33	3923.68	3977.99	4309.65	4481.87	3902.5	3863.36	3885.89	3852.83	2830.62	3720.17	3348.18	3547.28	3948.61	3960.32	3623.4	4067.69	3646.25							3346.41	3823.33	3631.06	3633.97	4823.57	4711.16	3813.73	4722.32	4297.87	3713.4	2679.74	3729.75	3306.87
Q29RF7;H0Y9L6	20	1	102.227	0.00375555	0.00024118	1.62573	0.965688	Nisin	Sodium Butyrate	152370	Sister chromatid cohesion protein PDS5 homolog A OS=Homo sapiens OX=9606 GN=PDS5A PE=1 SV=1	305.137	519.528	508.327	508.884	609.889	577.061	615.597	584.833	427.891	458.346	511.347	450.816	499.64	596.362	588.858	616.05	308.405	410.946	389.414							325.284	519.528	470.416	464.875	682.617	606.583	601.594	714.862	473.257	441.76	484.092	451.977	493.475
Q8N573;H0YC07	2	1	8.6334	0.00377442	0.000242012	1.47833	0.964779	Inosine	Sodium Butyrate	98540.6	Oxidation resistance protein 1 OS=Homo sapiens OX=9606 GN=OXR1 PE=1 SV=2	1376.09	1534.85	1510.87	1351.21	1262.69	1412.39	1435.35	1654.01	1603.19	1620.9	1461.62	1591.93	1357.68	1387.68	1502.73	1520.62	1214.19	1086.28	999.254							1466.95	1534.85	1398.19	1234.35	1413.26	1484.65	1402.7	2021.75	1773.16	1562.24	1383.71	1596.03	1340.93
H3BQR2;Q9Y5Y2;B7Z6P0;H3BNF0;H3BNS4;H3BRE1	2	1	18.8293	0.00395272	0.000252944	1.29665	0.960662	Inosine	Vitamin D3	23126.4	Cytosolic Fe-S cluster assembly factor NUBP2 OS=Homo sapiens OX=9606 GN=NUBP2 PE=1 SV=1	1991.9	2032.69	2101.66	2025.17	1858.32	1804.96	1732.47	2027.61	2351.94	2029.35	1902.99	2147.58	1675.82	1973.88	2014.36	2014.45	2191.63	2133.35	2013.98							2123.42	2032.69	1944.92	1850.03	2079.92	1897.29	1693.06	2478.43	2601.3	1955.92	1801.56	2153.11	1655.15
P10768;X6RA14;H7BZT7;U3KQT1	5	4	41.132	0.00395875	0.000252944	1.17365	0.963875	Inosine	Vitamin D3	31976.1	S-formylglutathione hydrolase OS=Homo sapiens OX=9606 GN=ESD PE=1 SV=2	6961.2	7218.91	6920.76	6778.93	7179.31	7353.76	6791.85	7836.5	8025.32	7253.06	6507.16	6774.81	6907.48	6997.7	6951.06	6938.8	6508	7117.78	6194.17							7420.81	7218.91	6404.62	6192.67	8035.43	7729.97	6637.35	9578.83	8876.17	6990.59	6160.33	6792.25	6822.26
H0YKD8;P46779;H0YLP6;H0YMF4	5	1	40.6162	0.00396346	0.000252944	1.24097	0.964171	Vitamin D3	Inosine	19186.1	60S ribosomal protein L28 OS=Homo sapiens OX=9606 GN=RPL28 PE=1 SV=1	15762.6	16283.3	16734.7	16905.5	15201.8	15934.2	15519.1	13715.1	14603.2	16282.4	17894.3	16112.6	15299.2	16249.9	16184.4	16245.1	16279.3	17159	16054.6							16803.3	16283.3	15486.6	15443.5	17014.6	16749.4	15166	16764.5	16151.4	15693.2	16940.5	16154	15110.4
P13473;H0YCG2	9	5	59.5061	0.00399711	0.000254694	1.18851	0.963828	D3:D combination	Docetaxel	45531.1	Lysosome-associated membrane glycoprotein 2 OS=Homo sapiens OX=9606 GN=LAMP2 PE=1 SV=2	9565.53	9543.06	9495.18	9560.99	10139.6	10227.2	9222.01	9387.71	10036.6	9131.22	8777.27	8409.94	8906.41	8972.93	8457.01	9253.13	9373.05	9531.31	9949.66							10197.1	9543.06	8787.04	8734.14	11348.7	10750.4	9012.23	11474.9	11100.7	8800.79	8309.43	8431.59	8796.53
H0Y5C6	12	1	116.281	0.00402775	0.000256247	1.18222	0.962826	Nisin	Control	30087.3	Filamin-A (Fragment) OS=Homo sapiens OX=9606 GN=FLNA PE=1 SV=1	3132.78	3239.12	3344.11	3455.43	3722.32	4079.76	3405.18	3309.3	3446.33	3057.03	3256.42	3254.4	3223.07	3068.79	3171.24	3239.85	3314.89	3330.06	3106.83							3339.62	3239.12	3094.71	3156.6	4166.2	4288.48	3327.72	4045.08	3811.71	2946.4	3082.85	3262.78	3183.3
P61019;E9PKL7;H7C125;H0YDL5	12	2	97.8577	0.00415909	0.000264192	1.18388	0.961398	Vitamin D3	Control	23716.7	Ras-related protein Rab-2A OS=Homo sapiens OX=9606 GN=RAB2A PE=1 SV=1	8143.08	8296.89	8776.39	8662.4	8324.9	8976.24	8421.46	8214.69	8140.3	8528.46	7849.67	8098.05	7759.69	7368.68	7362.85	7788.98	7850.28	8517.11	8434.73							8680.73	8296.89	8121.86	7913.26	9317.63	9435.46	8229.9	10041.1	9003.34	8219.84	7431.28	8118.9	7663.95
E7EQG5;Q6ZTQ4;H7C548	3	1	12.6331	0.00421347	0.000267231	2.02567	0.961072	Inosine	Nisin	89204.6	Cadherin-related family member 3 OS=Homo sapiens OX=9606 GN=CDHR3 PE=1 SV=1	224.334	185.342	200.047	208.385	164.722	146.042	111.431	360.29	279.922	215.017	200.978	153.165	133.286	199.057	182.542	216.033	246.812	169.142	187.536							239.146	185.342	185.128	190.364	184.365	153.514	108.896	440.396	309.6	207.236	190.266	153.559	131.642
Q9Y383;A0A0A6YYJ8;B8ZZ12	12	4	65.9536	0.00423673	0.000268291	1.14611	0.961011	Vitamin D3	Nisin	46970.2	Putative RNA-binding protein Luc7-like 2 OS=Homo sapiens OX=9606 GN=LUC7L2 PE=1 SV=2	1677.59	1801.74	1845.87	1850.3	1673	1609.65	1617.59	1571.13	1714.54	1701.81	1904.71	1834.37	1809.63	1832.72	1788.94	1833.83	1705.9	1640.49	1674.75							1788.35	1801.74	1708.2	1690.28	1872.5	1691.99	1580.79	1920.45	1896.32	1640.23	1803.19	1839.09	1787.3
O00231;J3QRY4;J3QS13	17	3	105.364	0.00427759	0.000269869	1.19712	0.961258	Inosine	Sodium Butyrate	47749	26S proteasome non-ATPase regulatory subunit 11 OS=Homo sapiens OX=9606 GN=PSMD11 PE=1 SV=3	4650.12	4273.02	4002.11	4268.09	4177.79	4169.49	3808.53	4857.65	4913.74	4275.58	4338.04	4448.58	4486.96	4299.48	4624.31	4375.08	3922.06	3850.9	3961.06							4957.15	4273.02	3703.64	3898.98	4675.98	4382.8	3721.9	5937.68	5434.7	4120.86	4106.82	4460.03	4431.6
Q9Y536;A0A075B759;A0A075B767;A0A0B4J2A2;P0DN26;P0DN37	6	1	39.7744	0.00427774	0.000269869	1.89406	0.961427	Control	Vitamin D3	18409.9	Peptidyl-prolyl cis-trans isomerase A-like 4A OS=Homo sapiens OX=9606 GN=PPIAL4A PE=2 SV=1	837.496	805.364	836.529	775.009	861.436	855.162	818.685	877.227	746.241	799.212	1003.88	1045.61	947.938	1129.28	1128.78	1048.13	708.079	990.006	753.395							892.792	805.364	774.141	707.985	964.16	898.911	800.062	1072.27	825.358	770.29	950.372	1048.3	936.242
P50213;H0YL72;H0YMU3;H0YLI6;H0YKD0;H0YM46;H0YM64;H0YNF5;H0YNF8	12	1	70.785	0.00428145	0.000269869	1.29888	0.961133	Sodium Butyrate	Docetaxel	40048	Isocitrate dehydrogenase [NAD] subunit alpha_ mitochondrial OS=Homo sapiens OX=9606 GN=IDH3A PE=1 SV=1	6909.71	6212.57	6923.39	6433.92	7816.11	7399.62	6294.43	7814.86	7567.97	6058.29	6054.29	6171.1	6251.88	6029.73	6335.98	6663.89	7820.86	8504.07	7674.92							7365.92	6212.57	6407.05	5877.5	8748.16	7778.17	6151.24	9552.39	8370.33	5839.06	5731.6	6186.99	6174.75
Q15084	16	8	124.3	0.00437017	0.000275038	1.10955	0.956593	Nisin	Vitamin D3	48520.6	Protein disulfide-isomerase A6 OS=Homo sapiens OX=9606 GN=PDIA6 PE=1 SV=1	23115	23004.4	24262.6	23783.4	23868.8	25423.9	23507.4	24199	24093	23471.9	21690.8	22136.2	23472.8	21753	22427.6	22977.7	22586.4	24009	22293.4							24641.2	23004.4	22453.1	21726.5	26715.2	26724.5	22972.7	29579.3	26647.3	22622.5	20534.7	22193.1	23183.1
A8MUS3;H7BY10;K7EJV9;K7ERT8;P62750;K7EMA7	8	3	70.6261	0.00439959	0.000276464	1.15624	0.960346	Vitamin D3	Inosine	22030.2	60S ribosomal protein L23a OS=Homo sapiens OX=9606 GN=RPL23A PE=1 SV=1	15956.1	16205.2	17159.5	16714.6	16928.6	16620.2	16519.6	14340.5	15021.4	16484.8	16355.7	16633.6	15501.3	16979.1	16260.2	16574.1	15569.1	16442.9	16003.6							17009.6	16205.2	15879.8	15269.1	18947.3	17470.5	16143.8	17528.9	16614	15888.2	15483.9	16676.4	15310
A0A6Q8PGJ2;Q9UG01;A0A6Q8PFK2;F5GZ56;A0A6Q8PGK4;H0YAI8;A0A6Q8PFB6;A0A6Q8PHF0;H7C252	19	2	89.1254	0.00447779	0.000280936	1.25743	0.958882	Vitamin D3	Inosine	196608	Intraflagellar transport protein 172 homolog OS=Homo sapiens OX=9606 GN=IFT172 PE=1 SV=1	1442.2	1590.4	1602.64	1619.06	1658.93	1634.5	1531.57	1198.31	1376.43	1459.56	1471.93	1481.91	1452.31	1499.12	1428.57	1533.17	1476.89	1521.48	1371.1							1537.42	1590.4	1483.12	1479.04	1856.76	1718.12	1496.73	1464.74	1522.36	1406.75	1393.47	1485.73	1434.39
G3V3D1;E7EMS2;G3V2V8;G3V3E8;J3KMY5;P61916;H0YIZ1	7	1	39.2296	0.0044845	0.000280936	1.35539	0.954412	Inosine	Vitamin D3	24155.3	Epididymal secretory protein E1 (Fragment) OS=Homo sapiens OX=9606 GN=NPC2 PE=1 SV=1	2109.48	2361.6	1935.69	1924.51	2108.09	1928.2	1932.74	2460.21	2293.53	1803.1	1736.21	1918.68	1982	1863.42	1688.73	1672.75	2188.47	2256.99	1994.66							2248.76	2361.6	1791.33	1758.08	2359.47	2026.85	1888.77	3007.21	2536.69	1737.85	1643.67	1923.62	1957.54
Q96L93;A0A1B0GTU3	10	1	43.3793	0.00450914	0.000282048	1.55718	0.959326	Vitamin D3	Docetaxel	152582	Kinesin-like protein KIF16B OS=Homo sapiens OX=9606 GN=KIF16B PE=1 SV=2	2252.81	2677.55	2872.55	2817.2	2659.74	2602.06	2618.67	2103.7	2489.75	2735	1974.24	2292.1	2212.52	2590.74	2314.75	2700.65	3147	3195.5	3430.71							2401.56	2677.55	2658.32	2573.56	2976.91	2735.18	2559.1	2571.42	2753.72	2636.03	1869.01	2298	2185.22
P52209;K7ELN9;K7EPF6;K7EM49;K7EMN2	21	12	205.392	0.00453158	0.000283019	1.10793	0.958692	Nisin	Sodium Butyrate	53653.3	6-phosphogluconate dehydrogenase_ decarboxylating OS=Homo sapiens OX=9606 GN=PGD PE=1 SV=3	36283	36310.8	38006.5	38282.1	38010.8	41938.8	37403.1	35427.8	35337.1	35169.3	36062.2	36529.3	35027.4	35414.4	34781.6	37095.9	34535.3	35791.7	35593.9							38678.6	36310.8	35172	34971.4	42543.5	44084.3	36552.3	43304.7	39083.6	33896.6	34140	36623.4	34595.2
P49756;E9PQU5;H0YE46;E9PSE8	20	1	115.089	0.00459383	0.00028647	1.94886	0.929372	Inosine	QC	100528	RNA-binding protein 25 OS=Homo sapiens OX=9606 GN=RBM25 PE=1 SV=3	786.519	827.851	796.121	923.553	895.942	712.04	1296.69	1853.28	1159.42	1860.49	1056.8	1419.18	1388.46	1590.72	1538	1052.9	1502.26	1221.64	1341.51							838.45	827.851	736.747	843.682	1002.78	748.467	1267.19	2265.33	1282.34	1793.16	1000.47	1422.84	1371.33
Q01581;D6RIW1	13	1	80.1816	0.0046084	0.000286941	1.33341	0.954384	Control	D3:D combination	57864	Hydroxymethylglutaryl-CoA synthase_ cytoplasmic OS=Homo sapiens OX=9606 GN=HMGCS1 PE=1 SV=2	1372.16	1170.45	1253.83	1118.35	1124.64	1183.63	1128.45	1076.85	1427.58	1230.54	1249.62	1164.79	1234.31	1324.79	1346.68	1230.42	952.206	1146.36	955.533							1462.76	1170.45	1160.32	1021.64	1258.75	1244.18	1102.78	1316.28	1578.94	1186.01	1183.01	1167.79	1219.08
Q14008;H0YCF6;H0YEK7;H0YDX5	57	6	316.644	0.00462561	0.000287575	1.2664	0.958111	Vitamin D3	Control	227206	Cytoskeleton-associated protein 5 OS=Homo sapiens OX=9606 GN=CKAP5 PE=1 SV=3	3406.48	3425.02	3582.02	3637.28	3526.51	3673.81	3381.09	4201.44	3700.95	3294.18	3794.11	3692.98	3528.78	2942.6	3099.36	3193.56	3154.59	3298.34	3581.27							3631.39	3425.02	3314.88	3322.72	3947.03	3861.76	3304.18	5135.58	4093.33	3174.97	3591.88	3702.48	3485.24
P24666;G5E9R5;F2Z2Q9;D3YTI2	8	5	62.0993	0.00466161	0.000289373	1.1081	0.957996	Nisin	Docetaxel	18498.7	Low molecular weight phosphotyrosine protein phosphatase OS=Homo sapiens OX=9606 GN=ACP1 PE=1 SV=3	8103.99	8063.5	8318.26	8229.89	8508.02	8924.16	8218.19	8113.63	8246.59	8477.87	7934.77	7721.49	7491.78	8140.27	8022.75	8218.5	8146.69	8540.68	8382.64							8639.05	8063.5	7697.9	7518.16	9522.59	9380.71	8031.24	9917.59	9120.9	8171.08	7511.84	7741.37	7399.34
P29373;Q5SYZ4	11	4	82.4741	0.00468432	0.000290342	1.17073	0.957932	Nisin	Inosine	15864.1	Cellular retinoic acid-binding protein 2 OS=Homo sapiens OX=9606 GN=CRABP2 PE=1 SV=2	15212.1	16483.9	15976.4	16207.3	17884.3	18331.1	16015.5	14571.9	14881.2	15160.9	16517.9	15595.3	14901	16473.6	15597	15910.5	15094	15109.9	14820.2							16216.5	16483.9	14784.9	14805.7	20017	19268.9	15651.2	17811.8	16458.9	14612.3	15637.5	15635.4	14717.1
A6NP61	3	1	13.3147	0.00471802	0.000291989	1.49743	0.954833	Vitamin D3	Control	37093.7	ZAR1-like protein OS=Homo sapiens OX=9606 GN=ZAR1L PE=2 SV=2	3961.06	4287.13	4013.75	4262.06	3238.66	3687.99	3508.95	4777.95	4506.82	3425.09	3854.78	4668.57	4595.9	2996.3	3132.31	3075.21	3329.75	2919.09	3809.65							4222.59	4287.13	3714.41	3893.47	3624.87	3876.66	3429.13	5840.25	4984.63	3301.15	3649.32	4680.59	4539.19
P18077	1	1	5.0529	0.00474364	0.00029313	1.23742	0.957398	D3:D combination	Inosine	12594.7	60S ribosomal protein L35a OS=Homo sapiens OX=9606 GN=RPL35A PE=1 SV=2	4724.87	4614.2	4857.7	4931.1	5163.52	5072.9	4615.48	4192.41	4335.41	4328.39	4988.7	4635	4295.7	4759.1	4803.25	4757.55	4609.34	4613.33	4493.68							5036.83	4614.2	4495.42	4504.65	5779.26	5332.42	4510.49	5124.53	4795.06	4171.75	4722.8	4646.93	4242.7
A0A6Q8PH13;A0A6Q8PHP8;Q86WG5;A0A6Q8PH87;H0Y767	26	2	116.561	0.00477607	0.000294689	1.31472	0.956369	Nisin	Vitamin D3	213402	Myotubularin-related protein 13 OS=Homo sapiens OX=9606 GN=SBF2 PE=1 SV=1	965.114	1041.65	1074.66	1118.07	1061.85	1215.92	1134.65	974.859	1174.73	1068.14	1018.76	1042.04	1013.08	978.136	968.498	1068.96	1031.12	1023.44	1019.71							1028.84	1041.65	994.509	1021.38	1188.48	1278.12	1108.84	1191.61	1299.28	1029.48	964.459	1044.72	1000.58
C9JBG0;C9JY26;E7ES60;Q96PJ7;Q9BZG1;H7C0Y7;J3QLC6;K7EIF2	2	1	9.3159	0.00478983	0.000295093	1.7973	0.954743	D3:D combination	Nisin	24082.6	Ras-related protein Rab-34_ isoform NARR (Fragment) OS=Homo sapiens OX=9606 GN=RAB34 PE=1 SV=8	1096.67	1089.1	1159.42	1024.2	932.192	718.404	1094.55	1044.28	931.805	1191.4	1341.43	1879.43	1148.37	1267.89	1146.17	712.078	1212.11	1253.59	1393.7							1169.08	1089.1	1072.95	935.626	1043.35	755.157	1069.65	1276.46	1030.6	1148.28	1269.93	1884.26	1134.2
P61586;A0A7I2YQV1;P08134;Q5JR08;A0A7I2V3G1;C9JNR4;C9JX21;E9PQH6;Q5JR05;Q5JR07;U3KQA9;U3KQV3;A0A7I2V5E6;C9JRM1;E9PLA2;E9PN11;P62745;Q5JR06	9	3	63.8119	0.00479913	0.000295221	1.40327	0.933063	Inosine	QC	22110.3	Transforming protein RhoA OS=Homo sapiens OX=9606 GN=RHOA PE=1 SV=1	2330.03	2278.83	2206.93	2333.21	2489.88	2330.42	3192.43	3861.11	2917.17	2850.62	2601.62	2910.76	3222.86	3229.24	3358.84	3031.08	2684.91	3059.97	2909.86							2483.87	2278.83	2042.34	2131.43	2786.79	2449.64	3119.81	4719.58	3226.45	2747.47	2462.96	2918.25	3183.1
Q15437;A0A2R8YFH5;Q5QPE2;Q5QPE1;A0A2R8Y633;A0A2R8Y7S7	20	3	153.221	0.00482372	0.000296184	1.13795	0.956436	Sodium Butyrate	D3:D combination	87448.8	Protein transport protein Sec23B OS=Homo sapiens OX=9606 GN=SEC23B PE=1 SV=2	2178.26	2221.26	2174.82	2184.49	2196.85	2210.68	2126.58	2372.81	2260.35	2100.88	2120.53	2185.4	2281.2	2206.16	2173.83	2233.5	2238.79	2337.13	2268.79							2322.08	2221.26	2012.62	1995.57	2458.82	2323.78	2078.21	2900.37	2499.99	2024.86	2007.5	2191.02	2253.06
O60293	15	2	67.8847	0.00482924	0.000296184	1.25835	0.956726	Vitamin D3	Nisin	228295	Zinc finger C3H1 domain-containing protein OS=Homo sapiens OX=9606 GN=ZFC3H1 PE=1 SV=3	1155.53	1131.95	1181.29	1153.82	958.031	1033.36	1052.31	973.941	1069.79	1139.17	1307.84	1188.16	1178.24	1105.64	1078.18	1201.58	1122.45	1076.15	1243.9							1231.83	1131.95	1093.19	1054.03	1072.27	1086.23	1028.37	1190.48	1183.21	1097.95	1238.13	1191.21	1163.7
P78406;E9PQ57;E9PPG9;B0QZ36;B0QZ37	11	1	71.3097	0.00484006	0.000296403	1.21195	0.954628	Nisin	Vitamin D3	41595.5	mRNA export factor RAE1 OS=Homo sapiens OX=9606 GN=RAE1 PE=1 SV=1	4639.68	4526.46	4436.42	4840.11	5251.07	5144.82	4703.93	4968.83	4592.68	4505.67	4313.22	4505.99	3964.77	4420.92	4157.56	4735.07	4303.76	4256.34	4696.04							4946.02	4526.46	4105.56	4421.53	5877.25	5408.02	4596.93	6073.58	5079.6	4342.62	4083.32	4517.59	3915.85
P62258;K7EM20;B4DJF2;I3L3T1;K7EIT4;I3L0W5	19	7	187.733	0.00486382	0.000297412	1.21781	0.955886	Nisin	Sodium Butyrate	29345	14-3-3 protein epsilon OS=Homo sapiens OX=9606 GN=YWHAE PE=1 SV=1	44103.6	43886.8	43258.1	44039.3	46516.6	45562.4	46685.1	46894.6	42823.2	44815.9	45470.9	45228.5	45142.1	44586.7	44005.1	39515	38731.9	34444.6	40769.4							47015.6	43886.8	40032	40230.7	52063.7	47893.4	45623.1	57321	47363.4	43194.1	43047.3	45344.9	44585.1
Q5BJE1;F8W7A7;A0A0A0MS97;J3KSU3	24	1	122.833	0.00488142	0.000298043	3.34708	0.955279	Sodium Butyrate	Docetaxel	102639	Coiled-coil domain-containing protein 178 OS=Homo sapiens OX=9606 GN=CCDC178 PE=2 SV=3	272.096	931.51	849.942	1020.34	1275.68	1160.63	966.486	957.821	1080.52	910.47	288.506	641.747	586.168	1047.51	848.203	968.463	1436.91	2175.07	1463.61							290.061	931.51	786.554	932.1	1427.8	1220.01	944.501	1170.78	1195.08	877.523	273.129	643.399	578.936
F8VVA7;F8VXB1;F8VXR1;F8VYZ4;F8W156;P61923	1	1	5.093	0.00489129	0.000298201	1.50234	0.951852	Docetaxel	Sodium Butyrate	22397.5	Coatomer subunit zeta OS=Homo sapiens OX=9606 GN=COPZ1 PE=1 SV=1	954.514	1037.25	860.989	979.218	909.352	913.657	919.697	1011.78	903.683	916.129	878.571	919.484	1076.65	1166.97	855.06	788.477	687.795	583.421	642.265							1017.54	1037.25	796.778	894.533	1017.79	960.398	898.776	1236.74	999.492	882.976	831.742	921.851	1063.36
F6RJM5;Q96S38;F5H7T0;A0A087X1U5	12	2	57.3132	0.00491811	0.000299389	1.41956	0.955597	Vitamin D3	Nisin	98671.7	Non-specific serine/threonine protein kinase OS=Homo sapiens OX=9606 GN=RPS6KC1 PE=1 SV=1	3848.34	3628.82	3529.84	3496.83	2746.98	3526.65	3119.44	3388.41	3668.77	2786.3	3941.71	3893.02	3912.72	3161.8	3282.9	3399.89	3129.55	3069.15	3228.13							4102.43	3628.82	3266.58	3194.41	3074.55	3707.07	3048.48	4141.78	4057.73	2685.47	3731.62	3903.04	3864.45
E7EQR4;P15311;E9PNP4	35	7	265.182	0.004934	0.000299576	1.1474	0.955611	Sodium Butyrate	Vitamin D3	69485.9	Ezrin OS=Homo sapiens OX=9606 GN=EZR PE=1 SV=3	13226	14243	14122.2	14416.9	15146.6	14278.1	14743.6	14899.4	14209.2	15687.5	13085	14278.7	12851.4	13881	14289.7	14206.7	15884.2	14716.2	15079.5							14099.3	14243	13069	13170.1	16952.8	15008.6	14408.2	18212.1	15715.7	15119.8	12387.6	14315.5	12692.8
P08240	4	2	17.5647	0.00493581	0.000299576	1.13929	0.955855	Docetaxel	Sodium Butyrate	70267.5	Signal recognition particle receptor subunit alpha OS=Homo sapiens OX=9606 GN=SRPRA PE=1 SV=2	2400.25	2291.64	2456.2	2247.05	2421.26	2273.76	2203.07	2615.76	2402.81	2397.67	2464.19	2452.59	2587.9	2158.39	2300.36	2212.08	2245.59	2222.28	2119.27							2558.73	2291.64	2273.02	2052.72	2710	2390.08	2152.96	3197.34	2657.55	2310.91	2332.85	2458.9	2555.97
A0A669KB77;P11137;E7EV03	21	1	100.141	0.0050428	0.000305193	1.45031	0.954389	Inosine	Vitamin D3	217420	Microtubule-associated protein OS=Homo sapiens OX=9606 GN=MAP2 PE=1 SV=1	867.974	872.662	948.843	897.236	817.378	1089.79	961.384	941.148	1027.26	1186.7	847.404	810.968	985.56	828.003	913.097	1072.21	710.886	851.651	921.22							925.282	872.662	878.079	819.642	914.849	1145.54	939.515	1150.4	1136.17	1143.76	802.237	813.056	973.401
Q9H3U1;A0A1W2PNX8	19	2	96.2543	0.00504329	0.000305193	1.24944	0.94718	Sodium Butyrate	Nisin	104332	Protein unc-45 homolog A OS=Homo sapiens OX=9606 GN=UNC45A PE=1 SV=1	2507.35	2394.56	2500.25	2459.82	2303.04	2437.85	2487.56	2628.84	2552.72	2801.23	2621.85	2721.6	2692.94	2394.95	2785.17	2642.67	2821.89	3122.84	3086.76							2672.9	2394.56	2313.78	2247.09	2577.67	2562.57	2430.97	3213.33	2823.37	2699.86	2482.1	2728.61	2659.71
Q6AI08;K7EIX2;A0A087WXZ7;K7ELR8;K7ESP5;K7EKB1;K7EKW7;K7ELA5	26	6	155.844	0.00506569	0.000306096	1.16404	0.953517	Nisin	D3:D combination	130492	HEAT repeat-containing protein 6 OS=Homo sapiens OX=9606 GN=HEATR6 PE=1 SV=1	9735.93	9487.78	9742.16	9891.27	9817.6	10536.9	10407.1	10191.4	9465.58	10041.3	9561.7	9192.1	9290.3	10082.4	9510.63	9566.13	9653.03	9389.87	9841.54							10378.7	9487.78	9015.6	9035.86	10988.3	11075.9	10170.4	12457.3	10469.1	9677.94	9052.06	9215.76	9175.67
Q96A33;A0A087WYW6	16	4	110.176	0.00510907	0.000308262	1.3557	0.952789	Sodium Butyrate	Inosine	56159.1	PAT complex subunit CCDC47 OS=Homo sapiens OX=9606 GN=CCDC47 PE=1 SV=1	2799.74	2799.25	2833.48	2841.62	2436.5	2598.07	2686.27	1720.65	2439.65	2590.95	2709.89	2636.9	2629.41	2699.14	2478.31	2638.25	3006.42	3078.43	3067.81							2984.6	2799.25	2622.16	2595.87	2727.05	2730.98	2625.17	2103.22	2698.31	2497.19	2565.45	2643.69	2596.97
P35244;B5MC59	4	2	24.5686	0.00512166	0.000308566	1.17107	0.954297	Vitamin D3	Nisin	13682.8	Replication protein A 14 kDa subunit OS=Homo sapiens OX=9606 GN=RPA3 PE=1 SV=1	3541.7	3167.89	3343.72	3225.88	2951.13	2955.89	3155.99	3571.37	3440.04	3348.98	3314.92	3010.45	3156.36	2927.26	3156.36	3348.74	3428.46	3730.87	3340.75							3775.54	3167.89	3094.35	2946.9	3303.04	3107.11	3084.2	4365.41	3804.76	3227.79	3138.24	3018.2	3117.42
A0A087X2I1;P62333;H0YJC0;H0YJS8;H0YJX2;H0YJE9;H0YJT1	14	8	108.202	0.00513783	0.000309085	1.17442	0.953089	Vitamin D3	Sodium Butyrate	46082.2	26S proteasome regulatory subunit 10B OS=Homo sapiens OX=9606 GN=PSMC6 PE=1 SV=1	6754.66	6440.12	6523.56	6449.81	5949.68	6404.26	6675.23	6331.79	6511.52	6546.09	6653.01	6445.43	6364.47	6559.71	6448.83	6442.39	5920.16	5887.22	5972.32							7200.64	6440.12	6037.04	5892.01	6659.17	6731.9	6523.38	7739.57	7201.88	6309.21	6298.4	6462.02	6285.94
P50995;H0Y6E1	8	2	40.0502	0.00520658	0.000312761	1.44966	0.953278	Nisin	Sodium Butyrate	54732	Annexin A11 OS=Homo sapiens OX=9606 GN=ANXA11 PE=1 SV=1	601.49	448.592	505.342	519.126	532.609	629.316	619.523	559.5	554.517	545.292	513.853	576.29	653.128	571.191	584.463	522.024	417.05	375.072	436.75							641.204	448.592	467.654	474.231	596.121	661.511	605.43	683.897	613.307	525.559	486.465	577.773	645.069
P60842;J3KT12;J3KSZ0;J3QS69;J3KTB5;J3QL43;J3QR64;J3QLN6;J3KTN0;J3KS25;J3QKZ9;J3QL52;J3KS93;E7EMV8;J3KSN7;J3KT04	23	5	211.341	0.00521684	0.000312915	1.27308	0.951799	Control	Inosine	46382.2	Eukaryotic initiation factor 4A-I OS=Homo sapiens OX=9606 GN=EIF4A1 PE=1 SV=1	14462.7	14393.4	14538.5	14974.1	14023.1	16066.7	14842.1	11312.7	13485.6	12869	14061.9	12069.8	15631.1	15508.2	16586.1	15859.5	13021.2	13459.1	13043.3							15417.6	14393.4	13454.2	13679.1	15695.3	16888.7	14504.5	13827.9	14915.4	12403.3	13312.4	12100.8	15438.3
O43242;H0YGV8	24	4	152.988	0.00522443	0.000312915	1.17757	0.952327	Vitamin D3	Sodium Butyrate	61091.7	26S proteasome non-ATPase regulatory subunit 3 OS=Homo sapiens OX=9606 GN=PSMD3 PE=1 SV=2	4837.76	4938.33	5138.08	5003.86	4638.06	5121.92	4731.34	4962.61	4896.93	4609.28	4710.57	4923.48	5243.72	4619.34	4908.91	5040.6	4244.32	4605.65	4403.23							5157.17	4938.33	4754.89	4571.12	5191.14	5383.95	4623.71	6065.98	5416.11	4442.48	4459.49	4936.15	5179.03
A0A2R8Y4H4;Q6ZRR7;H3BUS4	19	2	89.6327	0.00527254	0.000315334	1.22243	0.952792	D3:D combination	Control	173352	Leucine-rich repeat-containing protein 9 OS=Homo sapiens OX=9606 GN=LRRC9 PE=4 SV=1	9414.94	9635.17	8878	9492.07	9939.53	9137.45	8833.75	7505.08	8894.28	8806.44	10222.7	8807.72	8160.79	8724.52	8179.03	8094.92	9267.14	8919.62	9787.7							10036.6	9635.17	8215.89	8671.18	11124.8	9604.91	8632.8	9173.73	9837.26	8487.75	9677.8	8830.39	8060.1
Q6ZN06;E7EU70;C9JZ01	3	1	18.5551	0.00528707	0.000315742	1.28381	0.951495	Nisin	Inosine	73887.7	Zinc finger protein 813 OS=Homo sapiens OX=9606 GN=ZNF813 PE=2 SV=2	4191.06	3930.37	4357.05	4188.56	4287	4966.11	4474.22	3121.64	3748.99	3822.07	4303.93	4153.13	3396.21	3925.81	4021.62	3917.68	3705.23	3755.28	3610.3							4467.78	3930.37	4032.1	3826.33	4798.22	5220.17	4372.45	3815.69	4146.46	3683.76	4074.53	4163.82	3354.3
P55036;Q5VWC4;A6PVX3;H0Y3Y9;H0Y561	9	3	69.5416	0.00530154	0.000316144	1.1505	0.952704	Inosine	Vitamin D3	40964.9	26S proteasome non-ATPase regulatory subunit 4 OS=Homo sapiens OX=9606 GN=PSMD4 PE=1 SV=1	3495.91	3587.14	3497.96	3600.89	3354.87	3599.56	3429.19	3899.1	3755.16	3749.9	3702.78	3416.47	3449.11	3466.66	3443.15	3746.21	3586.7	3800.17	3645.79							3726.73	3587.14	3237.09	3289.48	3754.94	3783.7	3351.19	4766.01	4153.29	3614.2	3505.42	3425.27	3406.55
O43707;F5GXS2;G3V2E8;K7EP19	64	3	623.436	0.00531629	0.000316312	1.24174	0.952142	Nisin	Control	105310	Alpha-actinin-4 OS=Homo sapiens OX=9606 GN=ACTN4 PE=1 SV=2	19699.1	21186.8	21259.8	21295.1	21034.2	24567.4	22145.5	20180.1	20601.6	20454.9	18848.6	22081.5	20823.7	17790.5	17854.3	18913.2	20710.3	22591.7	21177.7							20999.7	21186.8	19674.3	19453.4	23542.5	25824.2	21641.8	24666.9	22785.8	19714.7	17843.9	22138.4	20566.8
O00264	4	2	28.8193	0.00531982	0.000316312	1.15179	0.952691	Nisin	Control	21785.2	Membrane-associated progesterone receptor component 1 OS=Homo sapiens OX=9606 GN=PGRMC1 PE=1 SV=3	9269.16	8853.25	9159.2	9191.27	9489.8	10556.4	9187.69	9933.56	9292.06	8723.61	8732.74	8660.13	9141.71	8356.18	8347.14	8678	8627.24	8859.27	8416.57							9881.16	8853.25	8476.11	8396.4	10621.4	11096.4	8978.69	12142.1	10277.2	8407.93	8267.28	8682.42	9028.92
Q6PGP7;D6RCE2;D6RDA0	11	1	49.0619	0.00535391	0.000317596	2.56616	0.922474	Inosine	QC	177597	Tetratricopeptide repeat protein 37 OS=Homo sapiens OX=9606 GN=TTC37 PE=1 SV=1	596.572	611.238	625.191	554.299	739.069	718.395	1184.77	1960.04	919.066	1715.54	825.01	2087.16	1331.19	1559.77	1715.67	891.824	1757.41	1132.1	1584.73							635.961	611.238	578.565	506.362	827.202	755.148	1157.82	2395.83	1016.51	1653.46	781.036	2092.54	1314.76
P05198;G3V4T5;H0YJS4	14	7	94.7914	0.00535693	0.000317596	1.20432	0.950354	Sodium Butyrate	Inosine	36397.4	Eukaryotic translation initiation factor 2 subunit 1 OS=Homo sapiens OX=9606 GN=EIF2S1 PE=1 SV=3	10719	11148	10980.1	11030.9	12005.3	11544.8	10379.2	8668.93	10224.3	10413.5	10709.1	9565.09	9488.34	10828.7	10398.3	10995.9	11929.6	11657.7	11707.4							11426.7	11148	10161.2	10076.9	13437	12135.4	10143.1	10596.3	11308.3	10036.6	10138.3	9589.72	9371.27
Q86V81;E9PB61	10	6	81.6808	0.005396	0.000318635	1.38505	0.952039	D3:D combination	Sodium Butyrate	26887.9	THO complex subunit 4 OS=Homo sapiens OX=9606 GN=ALYREF PE=1 SV=3	15014.7	15532.9	15817.5	16463.5	16499.9	16405.9	14879.3	15264.3	14853.6	13561.2	15830.2	14533.5	15723.1	15188.6	15357.7	16358.6	12997	15539.3	13452.1							16006	15532.9	14637.8	15039.7	18467.5	17245.2	14540.9	18658.1	16428.3	13070.5	14986.4	14571	15529.1
P41252;A0A0A0MSX9;A0A804HJN6;A0A804HL54;A0A804HHW9;J3KR24;A0A804HJ36;A0A804HIV9;A0A804HK69;A0A804HKU1;A0A804HIG2;A0A804HKW6	34	5	239.732	0.00539738	0.000318635	1.21308	0.951087	D3:D combination	Inosine	145810	Isoleucine--tRNA ligase_ cytoplasmic OS=Homo sapiens OX=9606 GN=IARS1 PE=1 SV=2	2441.31	2437.49	2411.27	2376.53	2322.41	2552.78	2279.23	2043.75	2331.24	2193.97	2329.05	2237.21	2209.68	2165.51	2154.94	2281.05	2253.37	2282.18	2379.79							2602.5	2437.49	2231.44	2171	2599.36	2683.38	2227.39	2498.14	2578.4	2114.57	2204.91	2242.97	2182.42
O75934	10	1	54.5764	0.00539783	0.000318635	1.357	0.950839	Docetaxel	D3:D combination	26245.6	Pre-mRNA-splicing factor SPF27 OS=Homo sapiens OX=9606 GN=BCAS2 PE=1 SV=1	1272.2	1122.3	1279.83	1324.48	1269.53	1230.73	1379.91	1633.99	1444.54	1382.61	1264.76	1475.76	1759.7	1516.63	1331.4	1468.51	1145.15	1243.31	1222.42							1356.2	1122.3	1184.38	1209.94	1420.92	1293.69	1348.52	1997.28	1597.69	1332.57	1197.35	1479.56	1737.99
P46776;E9PJD9;E9PLL6;E9PLX7	6	3	55.7794	0.00546232	0.000321017	1.09795	0.948211	Nisin	Inosine	16675.5	60S ribosomal protein L27a OS=Homo sapiens OX=9606 GN=RPL27A PE=1 SV=2	19662.7	19847.6	20494	20010.6	20584	21663.5	19702.1	19109.3	18367.6	18946.1	19099.7	19191.6	18991.7	19907.6	19451.2	20142.7	18474	19744.9	18802.1							20960.9	19847.6	18965.6	18280.1	23038.6	22771.8	19253.9	23358	20315	18260.5	18081.7	19241	18757.4
Q9UL15	5	2	24.6315	0.00546696	0.000321017	1.36971	0.949765	Inosine	D3:D combination	51770	BAG family molecular chaperone regulator 5 OS=Homo sapiens OX=9606 GN=BAG5 PE=1 SV=1	1099.25	1193.49	1139.31	1174.81	1110.96	1038.14	1277.24	1695.67	1210.41	1363.27	1078.62	1263.92	1236.61	1433.28	1296.52	1254.47	1291.22	1216.48	1381.28							1171.83	1193.49	1054.35	1073.21	1243.44	1091.25	1248.19	2072.68	1338.74	1313.94	1021.13	1267.18	1221.35
P23458;A0A5F9ZI39;A0A5F9ZHN8;A0A5F9ZH07;A0A5F9ZHW0	16	3	75.0059	0.0054694	0.000321017	1.50851	0.951346	Vitamin D3	Control	135102	Tyrosine-protein kinase JAK1 OS=Homo sapiens OX=9606 GN=JAK1 PE=1 SV=2	927.629	926.002	894.959	861.285	864.659	823.245	836.688	1029.24	878.662	848.854	1116.38	1194.25	864.071	717.145	759.071	670.988	780.062	700.507	858.179							988.877	926.002	828.214	786.8	967.768	865.361	817.655	1258.07	971.818	818.137	1056.88	1197.32	853.41
F5GYN4;J3KR44;Q96FW1;F5GYJ8;F5H6Q1;F5H3F0	7	4	63.4914	0.00547593	0.000321017	1.15624	0.951338	Nisin	Docetaxel	28221.7	Ubiquitinyl hydrolase 1 OS=Homo sapiens OX=9606 GN=OTUB1 PE=1 SV=1	6651.87	6540.09	6324.01	6660.53	6963.34	7116.45	6766.06	7087.36	6661.29	6894.37	6137.47	5359.53	6532.06	6841.91	6921.46	6734.2	6091.17	6745.75	6320							7091.06	6540.09	5852.37	6084.51	7793.7	7480.52	6612.15	8663.14	7367.52	6644.88	5810.33	5373.33	6451.47
A0A7I2V3R8;F8W6I7;P09651;A0A7I2V2L6;A0A7I2V3W0;F8VZ49;Q32P51;A0A7I2YQX9;F8VTQ5;A0A2R8Y4L2;F8W646;A0A7I2V5U9;H0YH80;A0A7I2YQ85;A0A7I2V334;A0A7I2V5H0;A0A7I2V5T1;A0A7I2V2Z4;A0A7I2V3C7;A0A7I2V3W4;A0A7I2V4M0;A0A7I2YQV3;A0A7I2YQY2;F8VYN5	19	7	225.62	0.00547741	0.000321017	1.19502	0.947834	Control	Inosine	34253.3	Helix-destabilizing protein OS=Homo sapiens OX=9606 GN=HNRNPA1 PE=1 SV=1	38282	39786.8	40445.5	39366.2	36627.4	40944.7	39550.8	33293.5	33758.1	34569.2	37950.6	37961.9	39583.5	38972.1	40025	42442.1	32204.6	39408.9	33224.2							40809.6	39786.8	37429.1	35961.7	40995.1	43039.4	38651.1	40695.8	37337.2	33318.2	35927.8	38059.6	39095.1
P61088;F8VQQ8;F8VSD4;F8VV71;F8VZ29	9	3	74.4864	0.00559859	0.000327591	1.18627	0.948973	Inosine	D3:D combination	17194.9	Ubiquitin-conjugating enzyme E2 N OS=Homo sapiens OX=9606 GN=UBE2N PE=1 SV=1	10917.4	10861.5	11185.9	10558.6	9898.92	11019.7	11264.9	12863.8	12131.4	11836.8	10901.1	11558.3	11785.2	10789.3	11802.1	11096.2	11091.4	11437.4	11169.6							11638.3	10861.5	10351.7	9645.51	11079.3	11583.4	11008.7	15723.9	13417.6	11408.4	10320	11588.1	11639.8
Q96NB2;A0A0C4DGR6;A0A1B0GX61;R4GMR9;R4GMS6;R4GMW0;R4GN63;R4GN74;R4GNC2	3	1	14.4258	0.0056056	0.000327591	1.26949	0.950137	Sodium Butyrate	Control	36517	Sideroflexin-2 OS=Homo sapiens OX=9606 GN=SFXN2 PE=1 SV=2	3129.06	3289.7	3318.23	3759.32	3386.51	3544.27	3332.06	3236.41	3425.71	3477.49	3264.75	3156.86	3364.23	2931.03	2868.41	2898.19	3519.49	3613.57	3908.45							3335.66	3289.7	3070.76	3434.21	3790.35	3725.59	3256.26	3955.97	3788.91	3351.65	3090.74	3164.98	3322.72
P62244;I3L3P7;I3L246;H3BT37;H3BV27;H3BVC7;I3L303	11	3	101.008	0.00562638	0.000328336	1.10094	0.946364	Vitamin D3	Inosine	14953.6	40S ribosomal protein S15a OS=Homo sapiens OX=9606 GN=RPS15A PE=1 SV=2	20431.6	21024.6	20946.2	20730.4	19863	20505.1	20442.3	18913.1	19295.8	20457.7	20576.1	20268.7	19792.6	20370	20033.5	20312.9	19762.3	20762.5	19723.8							21780.6	21024.6	19384.1	18937.6	22231.6	21554.1	19977.3	23118.1	21341.5	19717.4	19479.4	20320.9	19548.4
H0Y2Y8;Q15942;H7C3D3;C9JJK5	6	1	42.4267	0.00571107	0.000332803	2.08462	0.949448	Nisin	D3:D combination	58840.8	Zyxin (Fragment) OS=Homo sapiens OX=9606 GN=ZYX PE=1 SV=1	389.865	396.832	365.654	211.349	596.132	615.57	515.867	366.264	364.6	326.51	372.737	345.321	335.645	316.551	294.75	354.293	254.658	405.959	253.927							415.606	396.832	338.384	193.072	667.22	647.062	504.132	447.698	403.255	314.694	352.87	346.21	331.504
P48449;A0A0G2JQD0;C9J315;A0A0G2JS81;H7C3A5	22	4	138.481	0.00580715	0.000337921	1.16326	0.948729	Sodium Butyrate	Docetaxel	84506.5	Lanosterol synthase OS=Homo sapiens OX=9606 GN=LSS PE=1 SV=1	3408.47	3554.95	3631.72	3374.73	3698.77	3544.91	3376.46	3201.3	3438.55	3302.68	3556.48	3237.5	3042.05	3375.97	3188.09	3355.42	3717.15	3931.87	3792.79							3633.52	3554.95	3360.87	3082.88	4139.85	3726.27	3299.65	3913.06	3803.11	3183.16	3366.92	3245.83	3004.52
C9JAW5;C9JNU6;Q9Y241	1	1	6.7891	0.00592768	0.000344445	1.75524	0.942619	D3:D combination	Nisin	8813.26	HIG1 domain-containing protein OS=Homo sapiens OX=9606 PE=4 SV=1	1127.86	1051.31	1145.74	1041.9	959.363	759.462	1195.44	1169.92	906.758	1293.32	1413.97	2009.71	1253.65	1273.55	1256.96	729.349	1339.59	1271.89	1471.2							1202.32	1051.31	1060.3	951.791	1073.76	798.315	1168.24	1430.04	1002.89	1246.51	1338.61	2014.88	1238.18
A0A6Q8PF40;A0A6Q8PFC4;A0A6Q8PFY7;A0A6Q8PG00;A0A6Q8PG04;A0A6Q8PGS4;A0A6Q8PH27;A0A6Q8PH89;Q92734;C9JJP5;C9JUE0;A0A6Q8PF51;C9JTY3	8	1	50.5467	0.00596318	0.000346016	1.6174	0.947196	Docetaxel	Sodium Butyrate	41039.4	Protein TFG OS=Homo sapiens OX=9606 GN=TFG PE=1 SV=1	1688.51	2248.98	2306.1	2419.69	1927.71	2587	2211.31	2231.43	2502.99	2249.41	1815.92	2318.92	2866.22	2225.33	2282.2	2341.92	1361.98	1487.69	1478.91							1799.99	2248.98	2134.11	2210.43	2157.59	2719.35	2161.01	2727.56	2768.36	2168.01	1719.13	2324.89	2830.85
Q9Y624;A0A087WY82	4	1	20.7978	0.00597863	0.000346421	2.17681	0.94712	Sodium Butyrate	D3:D combination	32982.4	Junctional adhesion molecule A OS=Homo sapiens OX=9606 GN=F11R PE=1 SV=1	359.28	683.977	644.558	760.505	626.065	787.866	723.029	556.437	526.273	710.338	454.448	601.424	615.002	603.636	519.777	663.23	841.974	970.058	1077.76							383.002	683.977	596.487	694.735	700.722	828.173	706.582	680.153	582.069	684.633	430.225	602.972	607.415
A0A087WYV9;A0A087X1F5;P57105	1	1	4.7578	0.00602051	0.000348054	1.17663	0.946838	Sodium Butyrate	D3:D combination	20527.1	Cytochrome c oxidase assembly protein COX16 homolog_ mitochondrial OS=Homo sapiens OX=9606 GN=SYNJ2BP-COX16 PE=3 SV=1	3082.68	2908.68	3103.47	3067.84	3180.2	3308.33	2949.87	3078.6	3175.9	3215.76	2808.31	2799.14	3187.54	3026.09	3201.52	3159.64	3305.99	2997.02	3399.47							3286.21	2908.68	2872.02	2802.53	3559.43	3477.58	2882.77	3763.08	3512.61	3099.39	2658.63	2806.35	3148.21
A0A1B0GVA7;Q0VAM2	2	1	8.2737	0.00602382	0.000348054	1.98495	0.946956	Nisin	Vitamin D3	65596.1	Ras-GEF domain-containing family member 1B OS=Homo sapiens OX=9606 GN=RASGEF1B PE=1 SV=1	1020.72	1093.86	1224.31	1000.91	1355.2	1579.91	1521.84	1495.22	1280.15	1185.19	765.534	1060.36	1125.15	1070.28	1210.12	1121.7	1191.39	1032.02	1204.43							1088.11	1093.86	1133	914.353	1516.81	1660.73	1487.22	1827.66	1415.88	1142.3	724.73	1063.09	1111.27
P23246;H0Y9K7;H0Y9U2	18	8	144.482	0.00618283	0.000355627	1.19636	0.945302	Vitamin D3	Sodium Butyrate	76263.6	Splicing factor_ proline- and glutamine-rich OS=Homo sapiens OX=9606 GN=SFPQ PE=1 SV=2	16275.9	16302.6	15547.6	16390.7	16407.5	15686.8	15181.2	15462.5	15407.6	16414.7	17359.3	16592.4	16162.2	15983.7	16253	15879.2	14508.8	15633.1	14717.4							17350.6	16302.6	14388.1	14973.2	18364.1	16489.3	14835.8	18900.3	17041.2	15820.7	16434.1	16635.1	15962.8
Q86WJ1;A0A0A0MRH8;A0A0A0MSH9;A0A494C179;A0A494C1F7;A0A494C1P7;A0A087WTM4;A0A087WWW4;A0A494C0B8;A0A494C0J6;A0A494C0M4;A0A494C0Q0;A0A494C111;A0A494C1H0;A0A494C1I3;A0A494C1S1	3	1	14.3684	0.00618487	0.000355627	1.7003	0.94577	Docetaxel	Sodium Butyrate	101570	Chromodomain-helicase-DNA-binding protein 1-like OS=Homo sapiens OX=9606 GN=CHD1L PE=1 SV=3	646.046	694.014	560.97	653.957	839.744	717.793	570.858	545.861	768.113	733.61	867.541	727.47	752.859	693.702	527.18	552.855	522.621	383.288	474.95							688.701	694.014	519.134	597.402	939.882	754.514	557.873	667.225	849.549	707.063	821.3	729.343	743.57
Q02386;K7EPV5	6	1	33.1024	0.00618721	0.000355627	6.2044	0.944907	Nisin	D3:D combination	80523	Zinc finger protein 45 OS=Homo sapiens OX=9606 GN=ZNF45 PE=1 SV=2	654.608	765.676	745.632	752.14	2930.71	1617.77	1990.88	1075.2	314.521	537.614	502.658	1898.53	490.001	543.704	508.497	534.164	554.515	187.569	610.21							697.829	765.676	690.024	687.093	3280.19	1700.53	1945.59	1314.26	347.866	518.159	475.866	1903.42	483.955
P31040;D6RFM5;A0A087X1I3;A0A494C1T6;H0Y8X1;H0Y8S2	16	5	107.329	0.00619082	0.000355627	1.20609	0.943765	Sodium Butyrate	Inosine	73718.1	Succinate dehydrogenase [ubiquinone] flavoprotein subunit_ mitochondrial OS=Homo sapiens OX=9606 GN=SDHA PE=1 SV=2	5234.61	5356.56	5508.47	5389.9	5919.79	5771.23	5200.5	5183.24	4888.96	5377.76	4973.63	5301.98	5350.59	5234.28	5570.01	5816.12	6192.29	6017.54	6424.27							5580.23	5356.56	5097.65	4923.77	6625.71	6066.48	5082.2	6335.67	5407.29	5183.16	4708.53	5315.63	5284.57
A0A2U3TZU2;P06744;K7EQ48;A0A0J9YXP8;A0A0J9YYH3;A0A2R8Y6C7;A0A0J9YX90;K7ERC6;K7EP41;K7EPY4;A0A2R8YF08;K7ELR7;K7ENA0;A0A0J9YXM3;K7ERK8;A0A0J9YXH9;K7EIL4;K7ESF4;A0A0J9YYI8;Q8N196	29	15	262.552	0.00619835	0.000355627	1.10805	0.936765	Nisin	D3:D combination	67571.2	Glucose-6-phosphate isomerase OS=Homo sapiens OX=9606 GN=GPI PE=1 SV=1	30216.5	31398.6	31124.4	31468.2	31890.7	34585.8	30514.2	29114	29211.7	29892.1	30204	28971.2	28652.8	29745.9	29144.3	30783.5	29399.4	30521.2	29852.6							32211.5	31398.6	28803.1	28746.8	35693.6	36355.2	29820.1	35587.1	32308.8	28810.4	28594.1	29045.7	28299.3
P00918;E5RID5;E5RK37	13	7	134.43	0.00627303	0.000359407	1.09241	0.942526	Vitamin D3	Inosine	29303.1	Carbonic anhydrase 2 OS=Homo sapiens OX=9606 GN=CA2 PE=1 SV=2	29774.6	30582.2	31485.5	30250.6	30464.2	30390.2	30290	28906.2	27617.3	29283.3	30313.2	30649.7	28218.5	30324.1	30430.5	30131.3	29045.4	29230	29900.3							31740.5	30582.2	29137.3	27634.5	34097	31944.9	29600.9	35333	30545.3	28223.6	28697.5	30728.6	27870.3
Q92922	6	1	31.6645	0.00638999	0.000365596	1.31379	0.944134	Nisin	Sodium Butyrate	123381	SWI/SNF complex subunit SMARCC1 OS=Homo sapiens OX=9606 GN=SMARCC1 PE=1 SV=3	794.577	794.389	958.147	844.449	1033.97	904.323	987.533	893.375	807.484	813.662	852.968	792.805	883.343	852.608	877.889	900.268	779.718	709.598	737.699							847.039	794.389	886.69	771.42	1157.27	950.587	965.069	1092	893.094	784.218	807.504	794.845	872.445
A0A7P0T8F3;A0A7P0Z4F3;A0A7P0Z4J9;Q96Q42;A0A7P0T8R1;A0A7P0T980;A0A7P0T9R1;A0A7P0T9U5;A0A7P0Z4M6;A0A7P0T9V4;A0A7P0T993;A0A7P0TAC4;A0A7P0T951;A0A7P0T958;A0A7P0Z4I4;A0A7P0TAH8;A0A7P0TAM1;H0Y696;A0A7P0TBK0	16	1	75.1137	0.00644797	0.000368398	1.22942	0.943734	Nisin	Sodium Butyrate	185268	Alsin OS=Homo sapiens OX=9606 GN=ALS2 PE=1 SV=1	4416.47	4514.08	4523.85	4658.45	5290.19	5224.2	4785.5	4868.6	4166.63	4596.6	4513.36	4409.27	4307.88	4453.07	4156.11	4639.96	4016.81	4278.45	4149.51							4708.07	4514.08	4186.46	4255.57	5921.04	5491.46	4676.64	5951.06	4608.38	4430.26	4272.79	4420.62	4254.72
P53992;G5EA31	15	5	81.625	0.00663291	0.000378436	1.4691	0.937475	Sodium Butyrate	Nisin	119865	Protein transport protein Sec24C OS=Homo sapiens OX=9606 GN=SEC24C PE=1 SV=3	3320.1	3314.97	3457.81	3226.9	2826.88	2699.3	3505.98	3669.44	3280.82	3628.67	3101.69	3613.23	4161.77	3445.65	3848.98	3277.23	4400.32	3974.9	4893.91							3539.32	3314.97	3199.93	2947.83	3163.98	2837.4	3426.23	4485.29	3628.66	3497.36	2936.37	3622.53	4110.43
H0YNW0;Q13621;Q8IUN5;A0A2R8Y6V7	2	1	9.0158	0.00669865	0.000381654	1.34104	0.941809	D3:D combination	Inosine	24379.7	Solute carrier family 12 member 1 OS=Homo sapiens OX=9606 GN=SLC12A1 PE=1 SV=1	3474.34	3045.29	3033.97	3293.27	3138.05	3402.7	3251.83	2825.98	2708	2878.45	3895.34	3170.32	3332.9	3144.85	2828.91	3089.53	3342.25	2388.54	2700.62							3703.74	3045.29	2807.7	3008.46	3512.26	3576.78	3177.86	3454.3	2995.11	2774.29	3687.71	3178.48	3291.78
P07437;Q5JP53;Q5ST81	31	1	402.76	0.00677796	0.0003851	1.30273	0.941157	Nisin	Sodium Butyrate	50127.2	Tubulin beta chain OS=Homo sapiens OX=9606 GN=TUBB PE=1 SV=2	4076.69	4215.34	4242.38	4302.29	5152.83	5104.44	4571.73	4155.23	4248.7	4022.47	4067.41	4054.08	4006.75	4579.6	4612.7	4541.13	3712.22	3750.22	3920.57							4345.86	4215.34	3925.99	3930.22	5767.29	5365.58	4467.73	5079.08	4699.16	3876.9	3850.61	4064.51	3957.31
Q9BVA1;Q13885	32	1	389.407	0.00677796	0.0003851	1.30273	0.941157	Nisin	Sodium Butyrate	50409.4	Tubulin beta-2B chain OS=Homo sapiens OX=9606 GN=TUBB2B PE=1 SV=1	4858.75	5024	5056.22	5127.62	6141.33	6083.66	5448.75	4952.35	5063.76	4794.12	4847.69	4831.8	4775.39	5458.13	5497.59	5412.29	4424.36	4469.64	4672.67							5179.55	5024	4679.14	4684.17	6873.67	6394.89	5324.8	6053.44	5600.62	4620.63	4589.3	4844.24	4716.47
P62314;J3QLI9	4	3	37.8462	0.0068339	0.00038774	1.10292	0.929095	Vitamin D3	QC	13281.6	Small nuclear ribonucleoprotein Sm D1 OS=Homo sapiens OX=9606 GN=SNRPD1 PE=1 SV=1	12268.8	12759.8	13015.5	12827.2	12663.7	13377.5	12757.6	12631.5	12414.3	13396.4	13128.5	13764.5	12837.6	13091.5	13633.9	13503.4	12756.8	12805.1	12680.7							13078.9	12759.8	12044.8	11717.8	14173.8	14061.9	12467.4	15439.9	13730.4	12911.6	12428.8	13800	12679.2
P09467;A0A3B3IUC7;A0A804HJK9;Q5VZC3	21	9	202.655	0.00694836	0.000393689	1.14034	0.939493	Nisin	Sodium Butyrate	37241.7	Fructose-1_6-bisphosphatase 1 OS=Homo sapiens OX=9606 GN=FBP1 PE=1 SV=5	33436	33944.5	36510.9	32911.3	36991.8	37467.8	33676.4	33300.3	33135.3	33059.5	34384.6	36710.7	35433.6	35922.9	36492.6	34398.6	30685.3	32245.3	31896.9							35643.6	33944.5	33787.9	30065	41403	39384.6	32910.3	40704.2	36648.3	31863.2	32551.8	36805.2	34996.4
P51153;A0A087WWB9	6	1	41.7065	0.0070151	0.000396792	1.5674	0.93897	Sodium Butyrate	D3:D combination	23002.3	Ras-related protein Rab-13 OS=Homo sapiens OX=9606 GN=RAB13 PE=1 SV=1	1154.34	1123.28	1086.22	1084.5	1122.18	1361.06	1208.22	1230.99	1079.77	1032.33	901.185	1219.26	1420.99	1234.27	1185.16	1067.53	1246.55	1288.33	1221.52							1230.55	1123.28	1005.21	990.711	1256	1430.69	1180.73	1504.68	1194.25	994.968	853.151	1222.39	1403.45
Q13509;A0A0B4J269;G3V2A3;G3V2N6;G3V2R8;G3V3R4;G3V5W4;G3V3J6;G3V3W7	25	1	260.914	0.00702254	0.000396792	1.29139	0.939336	Nisin	Sodium Butyrate	50889	Tubulin beta-3 chain OS=Homo sapiens OX=9606 GN=TUBB3 PE=1 SV=2	31347.8	32469.8	32875.1	33219.1	39632.2	39661.8	35445.5	31721	32877.4	31224.9	31325.5	30895.7	30399.1	35034.8	35153	35105.3	28992	29189.3	30668.6							33417.5	32469.8	30423.3	30346.2	44358.3	41690.9	34639.2	38773.7	36363.1	30095	29655.8	30975.2	30024
P00966;Q5T6L6;Q5T6L5	10	4	66.4544	0.00703811	0.000397123	1.23744	0.924333	Sodium Butyrate	QC	46815.6	Argininosuccinate synthase OS=Homo sapiens OX=9606 GN=ASS1 PE=1 SV=2	4128.4	3865.72	3828.59	3821.28	4163.58	3724.56	4484.4	4966.61	4073.31	4727.72	3952.69	4602	4179.85	4003.04	4038.52	3713.37	4791.39	4828.42	4899.04							4400.98	3865.72	3543.06	3490.81	4660.07	3915.1	4382.39	6070.86	4505.16	4556.64	3742.01	4613.85	4128.28
Q9NVE5;A0A7I2YQ75;H7C0C4;H7C307;C9JK14;H7BZ71	22	3	101.22	0.00707121	0.000398441	1.97157	0.93476	Sodium Butyrate	Control	141727	Ubiquitin carboxyl-terminal hydrolase 40 OS=Homo sapiens OX=9606 GN=USP40 PE=1 SV=3	201.576	178.508	224.279	235.833	253.076	178.064	168.753	288.93	255.401	242.628	203.448	187.334	201.396	180.698	231.12	162.223	369.346	410.073	352.343							214.885	178.508	207.552	215.438	283.255	187.173	164.914	353.17	282.479	233.848	192.604	187.816	198.911
P62995;H7BXF3;H7C2L4	7	1	48.951	0.00716575	0.000403213	1.21351	0.935262	Control	Inosine	33779.8	Transformer-2 protein homolog beta OS=Homo sapiens OX=9606 GN=TRA2B PE=1 SV=1	9606.84	9653.04	9539.67	9963.14	9844.92	10039.4	9328.11	7716.47	8210.48	8739.91	10079.7	8779.27	9070.68	10157.1	9148.82	10627.6	9510.25	9370.43	9953.31							10241.1	9653.04	8828.21	9101.51	11018.9	10553	9115.92	9432.12	9080.96	8423.64	9542.45	8801.87	8958.77
Q08211	39	17	289.487	0.00724199	0.000406944	1.10232	0.937084	Vitamin D3	Inosine	142270	ATP-dependent RNA helicase A OS=Homo sapiens OX=9606 GN=DHX9 PE=1 SV=4	15228	15390.9	15567.9	15616.1	15646.5	16004.9	14774.8	13830.7	14382.2	14854.9	14884.3	15036.6	14605.5	15254.7	15240.6	15783.2	15316.9	16078.1	15663.7							16233.4	15390.9	14406.9	14265.6	17512.3	16823.7	14438.7	16905.8	15907	14317.3	14091	15075.3	14425.3
Q7L1Q6;C9IZ80;C9JFN4;C9J188;C9JWF5;H0Y503;C9JV57	16	3	114.025	0.00729737	0.000409493	1.24261	0.936858	Control	Vitamin D3	48214.4	eIF5-mimic protein 2 OS=Homo sapiens OX=9606 GN=BZW1 PE=1 SV=1	3742.6	4139.63	4199.54	4139.51	4260.45	3973.93	4403.05	4488.87	3932.83	4719.46	4029.16	4639.05	3927.46	4394.21	4640.6	4383.07	4489.1	4023.99	4285.53							3989.71	4139.63	3886.34	3781.52	4768.5	4177.24	4302.89	5486.91	4349.79	4548.68	3814.4	4650.99	3879
P19623;K7EL89;K7ESL0;K7EKM4;K7EQ47	7	2	41.3746	0.00733043	0.000410784	1.27944	0.936125	Nisin	Sodium Butyrate	34395	Spermidine synthase OS=Homo sapiens OX=9606 GN=SRM PE=1 SV=1	2510.62	2219.61	2335.76	2129.02	2423.6	2692.77	2411.15	2279.72	2684.5	2201.21	1997.41	2221.54	2319.97	2346.71	2293.59	2373.87	1900.37	2058.01	1925.08							2676.39	2219.61	2161.56	1944.9	2712.61	2830.53	2356.3	2786.59	2969.11	2121.56	1890.95	2227.25	2291.35
P22695;H3BRG4;H3BSJ9;H3BP04;H3BUE4;H3BUI9;A0A087WVZ4	12	8	101.036	0.00735763	0.000411564	1.12214	0.936305	Vitamin D3	Control	48614.2	Cytochrome b-c1 complex subunit 2_ mitochondrial OS=Homo sapiens OX=9606 GN=UQCRC2 PE=1 SV=3	12336.5	12783.2	12885.1	13035.3	12657.8	13317.2	13319.4	12248.4	11689.2	12556	12897.5	12013.7	12169.9	11691.9	11575.1	12311.1	12055	13266.7	13030.6							13151	12783.2	11924.1	11908	14167.3	13998.4	13016.4	14971.6	12928.5	12101.7	12210.1	12044.6	12019.8
Q4G163	4	1	19.6759	0.00736446	0.000411564	1.16192	0.936658	Nisin	Inosine	79657	F-box only protein 43 OS=Homo sapiens OX=9606 GN=FBXO43 PE=1 SV=3	35013.1	37281.7	38185.4	36984	37739.7	41072.3	38552.7	32249.2	33447	35313.4	37100.8	37522.4	36619.3	38384.9	38996.7	38371.7	35687	38140.6	37920.3							37324.9	37281.7	35337.6	33785.6	42240.1	43173.5	37675.7	39419.4	36993.1	34035.5	35123.3	37619	36167.5
Q68DA7;H0YM30;A0A5F9ZHS8	10	1	59.5495	0.00739051	0.000412061	1.4694	0.916796	Sodium Butyrate	Nisin	158890	Formin-1 OS=Homo sapiens OX=9606 GN=FMN1 PE=1 SV=3	493.19	531.618	589.061	423.986	514.015	451.88	490.629	786.402	567.293	670.875	618.491	642.681	698.936	622.13	621.722	566.556	800.131	669.455	670.624							525.753	531.618	545.13	387.319	575.31	474.997	479.468	961.247	627.438	646.597	585.525	644.336	690.312
O94986	12	1	49.2868	0.00739349	0.000412061	1.60275	0.934195	Nisin	Vitamin D3	198022	Centrosomal protein of 152 kDa OS=Homo sapiens OX=9606 GN=CEP152 PE=1 SV=4	532.282	474.012	532.786	432.304	795.684	768.355	669.789	724.444	629.796	544.184	417.038	527.505	544.764	650.265	568.23	551.361	529.195	504.162	373.001							567.426	474.012	493.051	394.917	890.568	807.663	654.553	885.514	696.568	524.491	394.809	528.863	538.042
P62316;K7ERG4	4	1	30.6355	0.00749671	0.000416323	1.1939	0.929378	D3:D combination	Inosine	13641	Small nuclear ribonucleoprotein Sm D2 OS=Homo sapiens OX=9606 GN=SNRPD2 PE=1 SV=1	14741.5	15824.7	15052.5	14081.3	14901.6	15250.7	13353.2	12473.4	13703.9	12395.8	14129.4	14014.4	14872.8	13271.5	14635.2	14744.3	12195	13968.6	12523.4							15714.8	15824.7	13929.9	12863.5	16678.6	16030.9	13049.4	15246.6	15156.8	11947.2	13376.3	14050.5	14689.3
A0A804HJT6;A0A804HKP2;A0A804HL91;Q75V66	1	1	4.2179	0.00750116	0.000416323	1.29237	0.934651	Sodium Butyrate	Control	93621.2	Anoctamin OS=Homo sapiens OX=9606 GN=ANO5 PE=1 SV=1	3074.84	3453.08	3185.84	3258.61	3208.45	2488.75	2976.03	3134.46	3660.89	3234.09	2974.32	3162.9	3055.88	2647.07	3095.38	2883.1	3358.77	3942.25	3846.41							3277.86	3453.08	2948.25	2976.8	3591.05	2616.07	2908.33	3831.36	4049.02	3117.06	2815.79	3171.04	3018.17
D6REX3;O94979;H7BXG7;D6RHZ5;H0YAB3;H0Y8V7;H0Y8W8;D6RCQ9;D6RE64;H0Y9T9;H0YAF5	21	4	110.635	0.00750502	0.000416323	1.45723	0.935696	Inosine	D3:D combination	137196	Protein transport protein Sec31A OS=Homo sapiens OX=9606 GN=SEC31A PE=1 SV=1	2222.41	2075.13	2095.24	2014.32	2019.01	1972.11	2500.27	3047.05	2406.68	2275.54	1976.96	2097.43	2042.98	2224.55	2155	1854.32	2538.59	2334.91	2323.28							2369.15	2075.13	1938.98	1840.12	2259.77	2073	2443.39	3724.51	2661.84	2193.19	1871.59	2102.83	2017.77
A0A2R8YD58;E7EU96;P68400;A0A2R8YF43;Q8NEV1;A0A2R8Y5A0;A0A2R8YFU2;A0A2R8Y4D6;A0A2R8Y4H0;A0A2R8YDP2;V9GYA2;A0A087WY74;A0A2R8YDY7;A0A2R8YEW1	11	4	68.1501	0.00751069	0.000416323	1.1463	0.935714	Sodium Butyrate	Inosine	44589.9	Non-specific serine/threonine protein kinase OS=Homo sapiens OX=9606 GN=CSNK2A1 PE=1 SV=1	5434.45	5262.55	5180.38	5365.9	5449.56	5489.62	5223.55	5240.34	4795.4	5223.44	5342.65	4966.63	5234	5210.07	5411.23	5915.25	5659.46	6155.53	5676.64							5793.26	5262.55	4794.03	4901.84	6099.41	5770.47	5104.73	6405.45	5303.81	5034.41	5057.88	4979.41	5169.42
Q8NF37;A0A0G2JQ62;A0A0G2JRI7	13	2	72.1281	0.0075244	0.000416519	1.21261	0.915438	Vitamin D3	QC	59778.8	Lysophosphatidylcholine acyltransferase 1 OS=Homo sapiens OX=9606 GN=LPCAT1 PE=1 SV=2	1635.24	1774.38	1791.67	1646.12	1819.86	1537.03	1784.94	1975.59	1887.64	1937.29	1852.31	1920.91	2112	1804.51	1776.19	2065.95	1880.69	1687.13	1786.01							1743.21	1774.38	1658.05	1503.76	2036.88	1615.66	1744.34	2414.83	2087.77	1867.18	1753.58	1925.85	2085.94
Q9UPY3;A0A7I2YBM0;H0YJZ6;A0A6Q8PFV4	32	1	140.298	0.00756843	0.00041839	1.72704	0.934066	Docetaxel	Vitamin D3	221419	Endoribonuclease Dicer OS=Homo sapiens OX=9606 GN=DICER1 PE=1 SV=3	639.507	657.748	565.171	676.3	571.719	789.568	666.084	479.993	741.775	641.618	590.358	786.962	833.78	776.799	631.995	744.032	569.364	655.99	625.699							681.73	657.748	523.021	617.812	639.895	829.962	650.933	586.713	820.419	618.399	558.892	788.987	823.493
P08758;D6RBL5;D6RBE9;E9PHT9	17	6	144.71	0.00764341	0.000421834	1.13018	0.92557	Inosine	Sodium Butyrate	35993.9	Annexin A5 OS=Homo sapiens OX=9606 GN=ANXA5 PE=1 SV=2	13363.2	13360.7	14033.4	12989.2	13036.2	12761.5	13278.9	13443.5	14539	14095.3	12495.3	12298.9	13117	12369.1	12918.7	12580.4	12259.4	11889.8	13081.6							14245.5	13360.7	12986.8	11865.9	14590.7	13414.3	12976.9	16432.4	16080.4	13585.2	11829.3	12330.6	12955.2
A0A494C028;B4DFG0;H0Y993;P35659;A0A494C198;H0Y8X0;D6R9L5;D6RDA2	6	2	35.8735	0.00765134	0.000421834	1.16537	0.933432	Nisin	Sodium Butyrate	43542.2	Protein DEK OS=Homo sapiens OX=9606 GN=DEK PE=1 SV=1	7129.6	7109.82	7646.98	7266.96	7609.07	8259.61	7381.78	6965.82	7057.67	7228.66	8118.76	7592.11	7237.18	7562.6	7619.13	7771.4	6402.52	6659.8	6888.89							7600.33	7109.82	7076.68	6638.5	8516.44	8682.16	7213.87	8514.57	7805.93	6967.07	7686.03	7611.66	7147.89
P04075;H3BQN4;J3KPS3;H3BPS8;H3BR04;H3BUH7;H3BMQ8;H3BR68;H3BU78	29	8	350.965	0.00767835	0.000422753	1.13092	0.933654	Nisin	Vitamin D3	39876.3	Fructose-bisphosphate aldolase A OS=Homo sapiens OX=9606 GN=ALDOA PE=1 SV=2	197424	198701	198145	209258	218216	231778	200698	202575	190687	191202	201981	198932	189094	194437	189374	199711	203079	203796	202495							210459	198701	183368	191161	244238	243635	196133	247615	210904	184283	191215	199444	186760
E7ET15;O15042;E7EW00;H0Y8D9;H7C4V2;C9J5L1;C9JDJ7;U3KPT1	11	1	54.1489	0.00770649	0.000423732	1.42362	0.932977	Sodium Butyrate	Nisin	118704	U2 snRNP-associated SURP motif-containing protein OS=Homo sapiens OX=9606 GN=U2SURP PE=1 SV=1	1135.93	1032.27	1161.99	1055.01	940.843	864.653	988.024	1433.51	1164.14	1221.79	830.703	823.113	1226.89	1012.94	1025.62	948.124	1358.52	1185.51	1432.87							1210.93	1032.27	1075.33	963.767	1053.04	908.887	965.549	1752.23	1287.56	1177.57	786.426	825.232	1211.76
A6NCQ0;A6NFX8;A6NJU6;Q9UKK9;C9JYY9;H0YEY4	8	2	50.789	0.00775723	0.000425949	1.13395	0.933832	Nisin	Control	20303.7	ADP-sugar pyrophosphatase OS=Homo sapiens OX=9606 GN=NUDT5 PE=1 SV=1	13426.1	12938.3	13641.9	13463.8	14516.6	14866.6	13634.3	13198.6	13353.2	12306	12451.4	12972.5	13705.6	12195.1	12814.9	12926	13250.8	13545.1	12659.5							14312.5	12938.3	12624.5	12299.4	16247.7	15627.2	13324.1	16133.2	14769	11860.7	11787.7	13005.9	13536.5
P54577;A0A6Q8PFX2;A0A0C4DGZ5;A0A6Q8PFX4;A0A6Q8PF15;A0A6Q8PFC1	19	7	121.421	0.0078402	0.000429928	1.20132	0.932468	Sodium Butyrate	Docetaxel	59485.7	Tyrosine--tRNA ligase_ cytoplasmic OS=Homo sapiens OX=9606 GN=YARS1 PE=1 SV=4	14461.7	14842.9	14472.7	15043.1	15290.9	15585.9	14255.9	13500.7	13238.7	13366.7	14019.3	11366.3	13396.8	14306.4	13729.5	14789.6	14665.8	16622.2	15302							15416.5	14842.9	13393.3	13742.2	17114.3	16383.3	13931.6	16502.4	14642.3	12883	13272	11395.5	13231.5
K7ELC2;P62841;K7EJ78;K7EQJ5;A0A0B4J2B4;K7EM56;S4R417;S4R456	7	2	73.4567	0.00785675	0.000430259	1.42661	0.914646	Sodium Butyrate	D3:D combination	17722.9	40S ribosomal protein S15 OS=Homo sapiens OX=9606 GN=RPS15 PE=1 SV=1	5073.49	5577.08	5598.46	5265.96	4929.91	5587.24	6993.67	8221.91	6284.33	8221.95	6068.12	9023.69	7223.55	7988.1	7875.64	6513.02	7927.3	6771.93	8104.24							5408.47	5577.08	5180.93	4810.55	5517.8	5873.08	6834.58	10049.9	6950.6	7924.42	5744.69	9046.92	7134.43
E5RIA4;E7ETB3;Q9ULA0;E7EMB6;F8WAN0;C9JBE1;B9ZVU2;C9J1E2	13	3	81.4408	0.00788007	0.000430959	1.16999	0.933015	Nisin	Sodium Butyrate	52626.2	Aspartyl aminopeptidase OS=Homo sapiens OX=9606 GN=DNPEP PE=1 SV=1	2304.85	2283.76	2329.71	2257.16	2523.66	2408.72	2486.68	2301.23	2173.64	2262.33	2225.42	2328.98	2155.34	2260.29	2474.87	2347.46	2117.39	2236.91	1986.82							2457.03	2283.76	2155.96	2061.96	2824.6	2531.94	2430.12	2812.88	2404.09	2180.46	2106.8	2334.98	2128.74
H7BYU6;Q96K83	2	1	9.1914	0.00795592	0.000434526	1.51972	0.931239	Sodium Butyrate	Vitamin D3	143940	Zinc finger protein 521 OS=Homo sapiens OX=9606 GN=ZNF521 PE=1 SV=2	374.602	437.059	457.794	385.08	443.983	434.603	400.019	518.245	431.327	345.827	313.102	346.123	455.887	452.042	419.124	408.623	458.339	466.943	461.853							399.335	437.059	423.652	351.777	496.927	456.837	390.919	633.469	477.057	333.312	296.413	347.014	450.262
P55265;A0A3B3IRQ9;A0A3B3ISU1;A0A7P0Z4K3;A0A7P0Z4F9;A0A3B3ISX1;A0A3B3ITG9;A2IBT1;A0A7P0TA14	15	2	78.4544	0.00799621	0.000436145	1.34778	0.932089	Inosine	Vitamin D3	137264	Double-stranded RNA-specific adenosine deaminase OS=Homo sapiens OX=9606 GN=ADAR PE=1 SV=4	810.219	784.29	834.843	764.833	885.537	1040	829.416	1060.85	965.355	780.195	745.13	811.17	786.972	803.833	856.948	788.544	772.303	886.849	752.766							863.714	784.29	772.581	698.689	991.136	1093.2	810.548	1296.71	1067.7	751.962	705.414	813.258	777.263
O60330	1	1	5.3313	0.00813428	0.000443085	1.60646	0.930394	Nisin	D3:D combination	101354	Protocadherin gamma-A12 OS=Homo sapiens OX=9606 GN=PCDHGA12 PE=2 SV=1	564.334	438.887	648.203	617.811	550.774	775.596	675.23	559.067	644.856	717.16	605.588	532.892	516.035	523.709	550.476	648.055	428.184	563.39	540.939							601.594	438.887	599.861	564.382	616.453	815.275	659.87	683.368	713.224	691.208	573.31	534.264	509.669
Q92608;E5RFJ0;A0A3B3ISB1;A0A3B3IRS9	27	3	154.843	0.00815479	0.000443611	1.14929	0.92227	Nisin	Control	213260	Dedicator of cytokinesis protein 2 OS=Homo sapiens OX=9606 GN=DOCK2 PE=1 SV=2	3687.39	3701.99	3821.68	3697.57	3825.79	4140.47	4329.06	4237.34	3886.5	3889.75	3781.88	3973.58	3603.29	3517.16	3754.73	3426.29	3934.71	3988.82	4201.67							3930.85	3701.99	3536.66	3377.8	4282.01	4352.29	4230.59	5179.45	4298.55	3748.99	3580.3	3983.81	3558.83
P52943;H0YFA4;H0YHD8	6	1	47.1793	0.00841264	0.000456769	1.13247	0.925423	Sodium Butyrate	D3:D combination	23291.1	Cysteine-rich protein 2 OS=Homo sapiens OX=9606 GN=CRIP2 PE=1 SV=1	9890.5	9991.53	10284	10181.6	9688.07	9392.41	9474.33	9804.79	9026.34	9732.6	10678.4	10232.8	9697.65	10447.8	9719.63	10020.2	10214.8	10465.3	10709.6							10543.5	9991.53	9517.05	9301.05	10843.4	9872.91	9258.82	11984.7	9983.32	9380.4	10109.3	10259.1	9578
P54920;M0R0Y2;M0R2M1;M0R0I4;M0R213;M0R058;M0R027;M0QZM9;M0QZN5;M0R031	17	6	136.516	0.008419	0.000456769	1.15563	0.928173	Sodium Butyrate	Vitamin D3	33689	Alpha-soluble NSF attachment protein OS=Homo sapiens OX=9606 GN=NAPA PE=1 SV=3	8115.01	7826.83	7755.62	7940.29	7923.49	8436.34	7177.79	7830.74	8005.84	7961.79	7435.26	7510.58	7791.94	7861.79	7955.19	7899.14	8617.09	8241.97	8757.24							8650.8	7826.83	7177.22	7253.6	8868.35	8867.93	7014.51	9571.79	8854.62	7673.67	7038.96	7529.91	7695.8
Q96RP9;C9IZ01;F8WAU4;C9JA25	21	4	114.198	0.0084666	0.000458665	1.18445	0.928502	Sodium Butyrate	Nisin	84156	Elongation factor G_ mitochondrial OS=Homo sapiens OX=9606 GN=GFM1 PE=1 SV=2	1890.45	1868.46	1866.95	1912.36	1665.16	1801.51	1779.32	1672.91	1766.95	1937.06	1975.24	1795.71	1747.21	1831.58	1937.83	1931.27	1999.74	2047.65	2166.21							2015.26	1868.46	1727.71	1746.98	1863.72	1893.67	1738.84	2044.86	1954.28	1866.97	1869.96	1800.33	1725.65
P27449	3	2	24.8447	0.00847637	0.000458665	1.84859	0.927192	Sodium Butyrate	Nisin	15735.8	V-type proton ATPase 16 kDa proteolipid subunit c OS=Homo sapiens OX=9606 GN=ATP6V0C PE=1 SV=1	2036.13	1936.17	1931.57	1762.86	1082.99	1558.05	2359.01	3056.53	2301.48	2762.3	1776.88	3094.27	2373.03	1951.54	1853.16	1255.37	2847.51	3295.01	3100.53							2170.56	1936.17	1787.51	1610.4	1212.13	1637.76	2305.34	3736.11	2545.48	2662.34	1682.17	3102.24	2343.76
O75643;A0A494C1A5	65	11	367.952	0.00850616	0.000459669	1.14808	0.927399	Nisin	Sodium Butyrate	246162	U5 small nuclear ribonucleoprotein 200 kDa helicase OS=Homo sapiens OX=9606 GN=SNRNP200 PE=1 SV=2	3862.92	3762.21	3719.07	3808.8	4365.43	4048.59	3839.49	3848.84	3913.63	3684.52	3702.73	3486.55	3514.23	3825.52	3691.59	3870.15	3604.04	3429.4	3639.61							4117.97	3762.21	3441.71	3479.41	4885.99	4255.71	3752.15	4704.58	4328.55	3551.19	3505.37	3495.53	3470.87
P04792;A0A6Q8PGK1;A0A6Q8PFK8;A0A6Q8PHJ6;A0A6Q8PF43;A0A6Q8PFE7;A0A6Q8PGY2;A0A6Q8PH65;A0A6Q8PHA6;C9J3N8	19	8	239.142	0.00856455	0.000462214	1.33149	0.925109	Nisin	Sodium Butyrate	22839.6	Heat shock protein beta-1 OS=Homo sapiens OX=9606 GN=HSPB1 PE=1 SV=2	62172.5	58512.9	61792.9	63161.3	75265.9	74563.8	68481.5	66134.6	65293.4	54120.8	57497.9	67106.6	74309.2	64784.7	67238.8	63629.6	52754.7	59884.1	51321.3							66277.4	58512.9	57184.4	57699	84241.2	78378.3	66923.7	80838.7	72215.9	52162.3	54433.2	67279.3	73392.4
H7BYX7;Q6P1J6;C9JYQ2	3	1	13.2656	0.00859012	0.000462888	1.97605	0.927785	Nisin	Vitamin D3	163407	Lysophospholipase (Fragment) OS=Homo sapiens OX=9606 GN=PLB1 PE=1 SV=1	549.389	495.906	743.046	469.395	712.583	837.218	795.032	549.584	673.36	674.433	521.312	395.612	379.656	682.807	645.163	428.24	547.361	594.894	488.777							585.663	495.906	687.631	428.801	797.557	880.049	776.947	671.777	744.75	650.027	493.526	396.631	374.972
Q5FVE4;A0A7P0Z4L8;K7EKE4	3	1	13.405	0.00860989	0.000462888	1.5445	0.925771	Control	Sodium Butyrate	74981.8	Long-chain-fatty-acid--CoA ligase ACSBG2 OS=Homo sapiens OX=9606 GN=ACSBG2 PE=1 SV=2	1406.66	1768.95	1661	1845.76	1643.76	1618.73	1670.21	1318.62	1808.91	1815.13	2056.33	1784.84	1527.93	1838.04	1681.43	2047.41	1332.09	1150.61	1121.62							1499.53	1768.95	1537.13	1686.14	1839.77	1701.54	1632.21	1611.8	2000.69	1749.45	1946.73	1789.43	1509.08
D6R9Q3;D6RBC8;H0Y992;H0YAD3;Q86W54;Q8N799	1	1	4.6529	0.008611	0.000462888	1.28816	0.927167	Inosine	Sodium Butyrate	20730.9	Spermatogenesis-associated protein 24 OS=Homo sapiens OX=9606 GN=SPATA24 PE=1 SV=2	1927.59	1901.58	1985.53	1916.02	1939.29	2073.09	1973.62	2132.28	2120.37	2096.07	1780.96	2022.7	2124.08	2144.13	1999.68	1859.59	1586.16	1687.47	1654.9							2054.86	1901.58	1837.45	1750.32	2170.54	2179.15	1928.73	2606.36	2345.18	2020.22	1686.03	2027.9	2097.87
Q9P2N7;A0A0C4DG80;Q9P2J3	11	1	52.612	0.00864265	0.00046398	1.23475	0.926569	Vitamin D3	Inosine	74666.6	Kelch-like protein 13 OS=Homo sapiens OX=9606 GN=KLHL13 PE=1 SV=3	4096.62	3966.8	3880.5	3795.45	3712.29	3869.28	3400.35	3543.76	3552.47	3536.08	4313.8	3900.87	3608.63	3541.13	4016.17	3627.28	3948.45	4064.39	3715.46							4367.1	3966.8	3591.1	3467.21	4154.97	4067.23	3323	4331.66	3929.11	3408.12	4083.87	3910.92	3564.11
Q96NW4	2	1	8.4766	0.00869336	0.000466091	1.21823	0.926729	Control	Inosine	118809	Ankyrin repeat domain-containing protein 27 OS=Homo sapiens OX=9606 GN=ANKRD27 PE=1 SV=2	17964.3	17835.6	18511.7	18688.8	18653.4	19243.7	17243.1	14299.8	16022.8	16712.9	20041.8	18144.4	18520.5	18736.9	18320.3	20243.1	18003.4	19901.7	18660.9							19150.4	17835.6	17131.1	17072.6	20877.8	20228.2	16850.9	17479.2	17721.6	16108.1	18973.5	18191.1	18292
P67775;P62714;E5RHC1;E7ESG8;H0YC23;E5RFI3;E5RHP4;H0YBN9	16	6	119.629	0.0087181	0.000466805	1.15207	0.919643	Nisin	Vitamin D3	36164.5	Serine/threonine-protein phosphatase 2A catalytic subunit alpha isoform OS=Homo sapiens OX=9606 GN=PPP2CA PE=1 SV=1	7183.26	6877.26	7301.56	7330.91	7629.82	8037.75	6798.9	6853.91	7212.86	6613.81	6879.64	6738.24	7442.52	6989.04	7113.05	7121.74	6576.31	6679.82	6444.37							7657.54	6877.26	6757.02	6696.92	8539.66	8448.96	6644.24	8377.78	7977.57	6374.47	6512.95	6755.59	7350.69
P48735;H0YL11	17	5	124.282	0.00875284	0.000468053	1.13045	0.924551	Inosine	Sodium Butyrate	51365.6	Isocitrate dehydrogenase [NADP]_ mitochondrial OS=Homo sapiens OX=9606 GN=IDH2 PE=1 SV=2	8545.84	8237.99	8812.92	8191.62	8682.78	8427.07	8624.17	9333.54	8955.55	8707.03	7996.81	7736.94	8710.93	7763.81	8017.94	8264.37	7800.4	8360.1	7720.41							9110.09	8237.99	8155.67	7483.2	9718.19	8858.19	8427.99	11408.7	9905.03	8391.94	7570.58	7756.86	8603.45
P14174	7	4	43.7105	0.00878543	0.000469182	1.13536	0.926584	Nisin	Sodium Butyrate	12647.4	Macrophage migration inhibitory factor OS=Homo sapiens OX=9606 GN=MIF PE=1 SV=4	61878.3	62110.1	65343.6	62951.7	64062.8	71386.4	66677.1	67791.1	64796.9	67250.6	62646.4	64980.3	62475.6	63146.2	62976.3	63033.4	57563.6	63222.6	57242.1							65963.8	62110.1	60470.4	57507.5	71702.2	75038.4	65160.3	82863.5	71666.7	64816.9	59307.3	65147.6	61704.8
B4DU55	2	1	7.78	0.00881346	0.000469756	2.17414	0.925709	Vitamin D3	Control	66174	Zinc finger protein 879 OS=Homo sapiens OX=9606 GN=ZNF879 PE=2 SV=2	26567.2	24291.8	23333.5	24243.6	18822	16122.7	13434.5	27764.2	36557.7	19533.2	31108.1	30500.3	25521.5	15699.7	13795.7	15258.2	20093.4	16205	26101.8							28321.3	24291.8	21593.3	22146.9	21066.5	16947.6	13128.9	33937.1	40433.5	18826.3	29450	30578.9	25206.6
Q16822;H0YML5;H0YM31;H0YMU6;H0YNG4;H0YMA5;H0YMY3	23	7	170.586	0.00882481	0.000469756	1.2579	0.925975	Nisin	Sodium Butyrate	71497.5	Phosphoenolpyruvate carboxykinase [GTP]_ mitochondrial OS=Homo sapiens OX=9606 GN=PCK2 PE=1 SV=4	4215.19	4299.28	4484.7	4238.8	5020.85	5108.42	4654.26	5232.3	5062.44	4395.44	3799.74	3703.43	4585.91	3787.08	4311.98	4596.43	3980.48	3791.62	3980.41							4493.5	4299.28	4150.24	3872.22	5619.58	5369.76	4548.39	6395.63	5599.17	4236.38	3597.21	3712.96	4529.33
P29401;A0A0B4J1R6;E9PFF2;F8W888	34	20	380.944	0.00883061	0.000469756	1.1098	0.925179	Sodium Butyrate	Nisin	68562.1	Transketolase OS=Homo sapiens OX=9606 GN=TKT PE=1 SV=3	89756.4	88095.8	84333.2	86957.9	82204.4	86152.9	81880.1	87998	84493.3	85847.8	84289	86242.7	90224	82588	86275.3	83882.2	89535.5	95157.6	93021.1							95682.6	88095.8	78043.7	79437.6	92007.1	90560.4	80017.5	107563	93451.4	82741.2	79796.3	86464.7	89110.8
Q15907;H3BMH2;H3BSC1;P62491;B4DQU5	9	3	62.1118	0.00892027	0.000473909	1.21397	0.925585	D3:D combination	Inosine	24602.6	Ras-related protein Rab-11B OS=Homo sapiens OX=9606 GN=RAB11B PE=1 SV=4	7585.53	7872.21	7843.61	7979.98	8245.78	7898.98	7392.72	6493.78	7528.43	7409.87	8251.59	7211.57	6922.68	7600.59	7116.94	7494.44	7642.98	7659.37	7905.93							8086.37	7872.21	7258.64	7289.85	9229.07	8303.08	7224.55	7937.58	8326.61	7141.73	7811.77	7230.14	6837.26
Q9Y3Q3	2	1	11.8836	0.00901254	0.00047819	1.25502	0.921864	Nisin	Control	25062.1	Transmembrane emp24 domain-containing protein 3 OS=Homo sapiens OX=9606 GN=TMED3 PE=1 SV=1	2521.87	2695.51	2654.03	2832.12	3014.41	2813.62	2787.24	2379.53	2855.48	2672.59	2605.27	2472.83	2197.58	2243.01	2266.45	2355.19	2628.27	2659.3	2471.81							2688.38	2695.51	2456.09	2587.19	3373.87	2957.57	2723.84	2908.59	3158.22	2575.87	2466.41	2479.2	2170.47
P22314;Q5JRR6;Q5JRR9;Q5JRS0;Q5JRS1;Q5JRS2;Q5JRS3	35	21	317.281	0.00914894	0.000484545	1.0946	0.916953	Sodium Butyrate	Docetaxel	118933	Ubiquitin-like modifier-activating enzyme 1 OS=Homo sapiens OX=9606 GN=UBA1 PE=1 SV=3	19019.3	19115.2	19729.1	20073.5	19418.7	20355	18788.6	19578.9	18714.1	19772.5	18176.6	18178.2	17472.5	19079.3	18074.8	18956.7	19619.2	19646.8	19653.6							20275	19115.2	18257.7	18337.5	21734.4	21396.4	18361.2	23932.1	20698.2	19056.9	17207.8	18225	17256.9
P84095	2	1	15.6644	0.00915602	0.000484545	1.38108	0.923458	Sodium Butyrate	Docetaxel	21764.7	Rho-related GTP-binding protein RhoG OS=Homo sapiens OX=9606 GN=RHOG PE=1 SV=1	610.982	690.369	655.385	655.136	624.059	570.313	594.415	516.449	661.544	591.152	532.667	549.64	625.857	622.009	628.813	649.736	686.499	778.115	894.498							651.323	690.369	606.508	598.478	698.477	599.489	580.894	631.274	731.682	569.76	504.275	551.055	618.135
P61026	12	4	101.548	0.0091754	0.000484944	1.25403	0.920365	Vitamin D3	Control	22769.1	Ras-related protein Rab-10 OS=Homo sapiens OX=9606 GN=RAB10 PE=1 SV=1	3659.73	3805.96	3582.44	3288.74	3577.79	3004.82	3587.98	4614.4	4084.99	3575.04	3657.98	3714.47	3997.45	3559.37	3221.38	3199.64	3868.68	3823.62	3587.1							3901.37	3805.96	3315.27	3004.33	4004.43	3158.54	3506.37	5640.34	4518.09	3445.67	3463.01	3724.03	3948.13
P02533;A0A3B3IS58;K7ENV3	29	2	236.992	0.00937702	0.000494961	2.56745	0.920195	Vitamin D3	Nisin	51903.7	Keratin_ type I cytoskeletal 14 OS=Homo sapiens OX=9606 GN=KRT14 PE=1 SV=4	1386.78	1366.01	1371.07	1369.74	646.572	710.258	829.745	876.884	1063.5	1221.48	1663.13	969.715	1262.29	847.613	1241.57	1241.98	1754.11	1064.68	1519.52							1478.35	1366.01	1268.81	1251.28	723.674	746.593	810.871	1071.85	1176.25	1177.28	1574.48	972.211	1246.72
O14746	9	1	46.8702	0.00941123	0.000496126	1.84883	0.921852	D3:D combination	Control	128651	Telomerase reverse transcriptase OS=Homo sapiens OX=9606 GN=TERT PE=1 SV=1	2243.61	2665.29	2482.42	2357.57	2665.91	2027.17	1828.61	2114.22	2705.79	1890.56	2711.08	2216.46	1857.38	1705.06	1777.78	1747.19	2359.19	3084.47	2081.85							2391.74	2665.29	2297.29	2153.68	2983.82	2130.87	1787.01	2584.28	2992.66	1822.15	2566.58	2222.17	1834.47
P11277;H0YJE6	56	4	280.546	0.00944172	0.000497093	1.42008	0.894477	Sodium Butyrate	QC	247324	Spectrin beta chain_ erythrocytic OS=Homo sapiens OX=9606 GN=SPTB PE=1 SV=5	434.507	432.222	447.04	443.541	471.59	485.781	514.67	748.264	542.136	556.498	441.101	634.934	612.608	521.057	576.302	472.333	619.144	664.815	587.684							463.196	432.222	413.7	405.183	527.826	510.633	502.963	914.63	599.614	536.36	417.59	636.568	605.05
A0A6Q8PHP0;P49902;A0A6Q8PHB5;Q5JUV4;A0A6Q8PFH2;A0A6Q8PG36;H0YHR8	18	5	136.529	0.00950664	0.000499562	1.28801	0.916512	D3:D combination	Sodium Butyrate	66323.2	Cytosolic purine 5'-nucleotidase OS=Homo sapiens OX=9606 GN=NT5C2 PE=1 SV=1	2951.82	2854	2994.61	2883.09	3034.33	3225.33	3106.08	2812.11	2966.21	2934.4	3258.81	3124.95	3269.04	3060.86	2917.37	3562.44	2596.36	3109.65	2429.69							3146.71	2854	2771.28	2633.76	3396.17	3390.33	3035.42	3437.34	3280.69	2828.21	3085.12	3132.99	3228.71
P10155;G5E9R9;D6RDN1;D6RE09;H0Y9N5	11	2	62.3342	0.00951304	0.000499562	1.24592	0.920565	Inosine	Nisin	61412.1	RNA-binding protein RO60 OS=Homo sapiens OX=9606 GN=RO60 PE=1 SV=2	1590.58	1516.07	1448.76	1409.95	1315.69	1299.62	1334.08	1738.9	1475.49	1706.25	1446.36	1541.38	1487.21	1474.19	1455.08	1412.88	1683.97	1497.24	1532.72							1695.6	1516.07	1340.71	1288.02	1472.58	1366.11	1303.73	2125.52	1631.92	1644.5	1369.26	1545.35	1468.86
F5H6Z0;Q00537;F8VQZ9;F8VZY6;F8W1S5	3	1	16.6625	0.00959203	0.000503064	1.60661	0.918312	Nisin	Inosine	53875.7	Cyclin-dependent kinase 17 OS=Homo sapiens OX=9606 GN=CDK17 PE=1 SV=1	362.267	367.889	409.135	304.983	442.151	479.717	421.559	297.399	242.201	296.59	316.236	290.857	352.979	298.551	372.9	291.555	354.206	307.101	387.799							386.185	367.889	378.622	278.608	494.876	504.259	411.969	363.521	267.879	285.857	299.38	291.605	348.624
Q9H9B4;D6RFI0;S4R2X2;D6RDG7;A0A1P0AYU5;Q9BWM7;D6RAE9;S4R3N9	13	6	93.6318	0.00962462	0.000504127	1.16508	0.92082	Sodium Butyrate	Control	35904.6	Sideroflexin-1 OS=Homo sapiens OX=9606 GN=SFXN1 PE=1 SV=4	5993.32	6091.22	5974.72	5917.51	5752.94	5877.85	5858.61	5879.4	5968.84	6401.97	6194.99	6377.58	5995.89	5607.4	5377.12	5375.2	6574.77	5965.65	6519.89							6389.03	6091.22	5529.13	5405.76	6438.97	6178.56	5725.34	7186.6	6601.67	6170.3	5864.79	6394	5921.91
Q15067;I3L0T4;K7ELT1	5	1	22.7338	0.00965932	0.000505298	1.17383	0.902633	Inosine	Control	74937	Peroxisomal acyl-coenzyme A oxidase 1 OS=Homo sapiens OX=9606 GN=ACOX1 PE=1 SV=3	1029.34	975.315	948.665	1063	887.717	913.871	838.078	1059.92	1029.33	945.795	875.826	930.086	1048.68	783.67	879.766	922.163	920.468	1012.07	1000.38							1097.3	975.315	877.915	971.068	993.576	960.623	819.014	1295.58	1138.46	911.569	829.144	932.48	1035.74
F8W9U4	11	1	74.4398	0.00974114	0.000508927	1.19866	0.919412	Nisin	Sodium Butyrate	89018.2	Microtubule-associated protein OS=Homo sapiens OX=9606 GN=MAP4 PE=1 SV=1	410.485	408.915	404.377	453.33	452.462	477.396	452.643	353.219	395.303	417.894	413.041	425.91	396.092	453.764	414.207	440.935	409.275	387.836	356.265							437.588	408.915	374.219	414.125	506.417	501.819	442.347	431.753	437.213	402.771	391.025	427.007	391.205
B4DY09;Q12905;X6R6Z1;A0A0A0MRL0	14	10	132.652	0.00982079	0.000512434	1.13225	0.91954	Nisin	Sodium Butyrate	39081.6	Interleukin enhancer-binding factor 2 OS=Homo sapiens OX=9606 GN=ILF2 PE=1 SV=1	12359.8	12801.4	13231.9	13007.8	12792.1	14178.2	13107.6	12479.5	12980.1	13162.8	12135.8	12842.4	11970.7	12901.1	13299	13683.5	11389.2	12402.5	11604.9							13175.8	12801.4	12245.1	11882.9	14317.5	14903.5	12809.4	15254.2	14356.2	12686.4	11488.9	12875.5	11823
Q9H0U4;E9PLD0;Q92928	12	2	108.89	0.00984832	0.000513216	1.3988	0.915391	Inosine	Sodium Butyrate	22342.3	Ras-related protein Rab-1B OS=Homo sapiens OX=9606 GN=RAB1B PE=1 SV=1	8963.4	9458.4	9047.97	8340.75	7458.61	7858.84	9347.48	10958.9	10120.9	8456.1	8853.06	9760.99	8950.7	9267.3	8367.34	8196.81	7311.08	6700.68	7103.46							9555.22	9458.4	8373.18	7619.42	8348.04	8260.89	9134.85	13395.5	11193.9	8150.09	8381.19	9786.12	8840.26
Q15843;E9PL57;E9PS38;F8VSA6;S4R3E9	4	1	37.5907	0.00989673	0.000515082	1.51982	0.918394	Sodium Butyrate	Nisin	9071.57	NEDD8 OS=Homo sapiens OX=9606 GN=NEDD8 PE=1 SV=1	2346.59	2236.88	2253.01	2185.77	1914.4	1578.07	2274.31	3545.24	2336	2755.23	2158.8	2070.79	2622.18	2444.51	2572.17	2296	2715.89	2950.78	3097.8							2501.52	2236.88	2084.98	1996.74	2142.69	1658.8	2222.57	4333.48	2583.67	2655.52	2043.73	2076.12	2589.82
P61086;D6RDM7	5	2	29.2183	0.0102625	0.000533438	2.40519	0.916542	Nisin	Inosine	22520.7	Ubiquitin-conjugating enzyme E2 K OS=Homo sapiens OX=9606 GN=UBE2K PE=1 SV=3	1569.4	1715.8	1569.3	1726.22	2475.45	3030.44	2832.6	732.999	1321.44	1412.44	1464.79	1171.54	1284.2	1212.45	1117.68	1803.31	1393.28	3103.63	1634.55							1673.02	1715.8	1452.26	1576.94	2770.64	3185.47	2768.16	895.971	1461.54	1361.33	1386.71	1174.56	1268.35
B2R5W2;B4DY08;G3V4C1;G3V4W0;G3V2Q1;P07910;G3V576;G3V251;G3V3K6;G3V555;G3V575;G3V5X6;B4DSU6;G3V4M8;G3V2H6;G3V5V7	15	1	126.23	0.0104651	0.000543273	1.09731	0.9017	QC	Sodium Butyrate	32005.3	Heterogeneous nuclear ribonucleoproteins C1/C2 OS=Homo sapiens OX=9606 GN=HNRNPC PE=1 SV=1	29947.8	28863.9	31729.7	31537.2	29267.6	31063.6	29104.4	29361.6	31338.2	30719.6	27178.4	27258.1	29052.5	27141.3	27843.2	29155.3	26278.5	29475.5	27685.2							31925.1	28863.9	29363.3	28809.8	32757.7	32652.8	28442.3	35889.7	34660.7	29607.9	25729.8	27328.2	28694.1
O43182;B4DN07;H7BYE6	7	1	36.4303	0.0104782	0.000543273	1.5224	0.914742	Sodium Butyrate	Vitamin D3	106689	Rho GTPase-activating protein 6 OS=Homo sapiens OX=9606 GN=ARHGAP6 PE=1 SV=3	846.246	716.343	762.572	772.921	731.269	850.862	691.148	914.252	829.16	663.753	830.965	673.072	852.677	730.09	866.939	818.771	937.064	927.06	773.635							902.12	716.343	705.7	706.077	818.472	894.391	675.426	1117.52	917.069	639.734	786.674	674.805	842.156
P54819;A0A5K1VW67;F8W1A4;F8VY04;A0A5F9ZHP2;F8VZG5;G3V213;F8VPP1	10	3	88.3824	0.0105358	0.000545566	1.12239	0.892164	Sodium Butyrate	QC	26705.9	Adenylate kinase 2_ mitochondrial OS=Homo sapiens OX=9606 GN=AK2 PE=1 SV=2	4086.46	3959.09	4038.63	3818.18	4117.83	4233.91	3749.78	4364.95	4218.19	4146.27	3999.61	4202.39	4321.88	3984.66	3923.68	4146.5	4576.98	4311	4498.52							4356.27	3959.09	3737.43	3487.97	4608.87	4450.51	3664.48	5335.44	4665.41	3996.22	3786.42	4213.21	4268.56
Q01813;A0A7I2V3Z0;B1APP6;Q5VSR5;H0Y3Y3;A0A7I2V5S1;V9GYV7;H0Y757;V9GY25	20	9	185.651	0.01059	0.000547678	1.09852	0.894936	QC	Vitamin D3	86508.7	ATP-dependent 6-phosphofructokinase_ platelet type OS=Homo sapiens OX=9606 GN=PFKP PE=1 SV=2	10330.7	10319.2	10462.6	9777.34	9706.99	10124.9	10380.4	10416.3	10174.2	9602.36	9728.71	9970.34	10626	8961.63	9724.45	9491.22	9399.83	9810.82	9663.36							11012.8	10319.2	9682.3	8931.78	10864.5	10642.9	10144.3	12732.3	11252.9	9254.88	9210.16	9996.01	10494.9
Q12873;A0A5F9ZHX5	18	1	98.0519	0.0107291	0.000553517	1.41496	0.913571	Nisin	Docetaxel	228132	Chromodomain-helicase-DNA-binding protein 3 OS=Homo sapiens OX=9606 GN=CHD3 PE=1 SV=3	324.61	340.56	358.276	354.4	539.099	403.951	339.755	315.227	318.17	320.218	313.751	265.199	327.652	324.462	333.084	384.251	423.615	403.811	365.298							346.043	340.56	331.556	323.751	603.385	424.616	332.027	385.313	351.903	308.63	297.028	265.882	323.609
P17066;P48741	23	1	204.518	0.0107299	0.000553517	1.31974	0.913475	Vitamin D3	Control	71484.5	Heat shock 70 kDa protein 6 OS=Homo sapiens OX=9606 GN=HSPA6 PE=1 SV=2	613.113	596.396	615.119	573.059	550.021	608.503	593.218	603.768	631.335	573.669	583.11	596.344	600.323	529.267	531.856	543.748	609.734	683.372	559.043							653.594	596.396	569.244	523.5	615.61	639.633	579.724	738.007	698.27	552.909	552.03	597.879	592.916
P62888;E5RI99;A0A0C4DH44;A0A0B4J213;E5RJH3	9	4	77.8957	0.0108427	0.000558628	1.14923	0.911765	Control	Inosine	12955.2	60S ribosomal protein L30 OS=Homo sapiens OX=9606 GN=RPL30 PE=1 SV=2	20673.3	20473.1	19645.6	20529.4	20573.4	21246.8	19826.7	19141.6	18853.8	18903.4	21160.4	20337.1	19676.7	20994.1	21151.4	23244.4	18206.4	19646.9	19356.4							22038.2	20473.1	18180.5	18754	23026.7	22333.7	19375.7	23397.5	20852.7	18219.3	20032.5	20389.5	19433.9
P53621;A0A3B3IS84;A0A3B3IT15;A0A3B3ISC6;A0A3B3IU89;A0A3B3ITV3;A0A3B3ISK1;A0A3B3ITI7;A0A3B3IS23;A0A3B3ITX2;A0A3B3IU78	46	11	337.299	0.0109126	0.000561524	1.05742	0.911674	Nisin	Control	139886	Coatomer subunit alpha OS=Homo sapiens OX=9606 GN=COPA PE=1 SV=2	6252.53	6241.57	6282.25	6086.71	6437.21	6432.11	6162.59	6121.09	6204.58	6212.27	6097.43	6019.99	5968.03	5907.44	6028.79	6062.16	6106.08	6436.27	6267.17							6665.35	6241.57	5813.73	5560.32	7204.84	6761.17	6022.41	7482.03	6862.4	5987.46	5772.43	6035.49	5894.39
Q9NYU2;H7BZG0	44	9	246.158	0.0111536	0.000573206	1.17119	0.907811	Sodium Butyrate	Control	177931	UDP-glucose:glycoprotein glucosyltransferase 1 OS=Homo sapiens OX=9606 GN=UGGT1 PE=1 SV=3	3302.55	3447.97	3357.89	3504.54	3607.28	3561.87	3366.48	3184.27	3203.1	3370.05	2985.94	3063.52	3051.8	2993.27	2907.62	3135.78	3449.47	3930.93	3203.23							3520.6	3447.97	3107.46	3201.46	4037.44	3744.09	3289.9	3892.25	3542.7	3248.09	2826.79	3071.41	3014.15
Q6YN16	9	2	47.2973	0.0112017	0.000574952	1.2426	0.905063	Inosine	D3:D combination	45680	Hydroxysteroid dehydrogenase-like protein 2 OS=Homo sapiens OX=9606 GN=HSDL2 PE=1 SV=1	2221.97	2036.16	1940.11	2054.04	2065.13	2028.52	2287.69	2607.56	2279.91	2447.84	2235.67	2173.6	2381.53	2025.4	2213.74	2135.7	2297.06	1977.73	2356.87							2368.67	2036.16	1795.42	1876.41	2311.4	2132.29	2235.65	3187.31	2521.63	2359.25	2116.51	2179.2	2352.15
E9PKZ0;G3V1A1;P62917;E9PKU4	4	2	42.4804	0.0113793	0.00058334	1.12112	0.905838	Vitamin D3	Inosine	22617.4	60S ribosomal protein L8 (Fragment) OS=Homo sapiens OX=9606 GN=RPL8 PE=1 SV=1	21062.4	22798	21445.8	21982.9	22140.7	22414.6	20930	19491.9	19907.1	20223.3	21915.2	20992	19755.6	22247.4	21454.1	22941	20739.2	21638.2	20998							22453.1	22798	19846.4	20081.8	24780.9	23561.3	20453.9	23825.7	22017.6	19491.4	20747.1	21046.1	19511.8
P31949	8	5	80.9936	0.0114174	0.00058456	1.19515	0.889127	Inosine	QC	11854.5	Protein S100-A11 OS=Homo sapiens OX=9606 GN=S100A11 PE=1 SV=2	67461.4	68025.5	64067.6	66216.8	72976	67900.1	74354.4	86030	72339.2	79857.7	67937.5	76663.4	69451.8	73120	74479.7	66436	66773.3	66974.2	68890							71915.5	68025.5	59289.5	60490.2	81678.3	71373.8	72663.1	105158	80008.7	76967.9	64316.3	76860.7	68594.9
Q9BWD1	18	3	115.076	0.0114428	0.000585125	1.35239	0.908523	Inosine	Sodium Butyrate	41864.2	Acetyl-CoA acetyltransferase_ cytosolic OS=Homo sapiens OX=9606 GN=ACAT2 PE=1 SV=2	2582.87	2460.54	2354.81	2286.77	2339.15	2067.92	2549.39	3365.94	2641.5	2870.05	2467.32	2964.93	3002	2593.08	2608.01	2330.67	2347.22	2111.05	2106							2753.4	2460.54	2179.19	2089.01	2618.09	2173.71	2491.4	4114.31	2921.55	2766.19	2335.81	2972.56	2964.96
P12107	3	1	11.8889	0.0114921	0.000586887	2.02735	0.896053	Inosine	Nisin	181692	Collagen alpha-1(XI) chain OS=Homo sapiens OX=9606 GN=COL11A1 PE=1 SV=4	13461.7	12850.1	10767	11231.9	11660	6655.27	13297.9	25861	16963.1	21266.9	15833.7	20956.4	20613	17974.2	16673.2	10969.4	20860.6	14438.1	15012.5							14350.5	12850.1	9964.01	10260.5	13050.4	6995.75	12995.4	31610.9	18761.5	20497.3	14989.8	21010.4	20358.7
P16234	11	1	59.9813	0.0115059	0.000586887	1.12815	0.908373	D3:D combination	Inosine	123639	Platelet-derived growth factor receptor alpha OS=Homo sapiens OX=9606 GN=PDGFRA PE=1 SV=1	7897.77	8124.11	8219.28	8515.23	7788.75	7754.83	8055.12	7232.38	7784.54	7746.64	8544.84	8342.39	7756.88	7976.27	8262.07	8036.85	7809.87	8548.88	8044.25							8419.23	8124.11	7606.29	7778.82	8717.54	8151.55	7871.89	8840.4	8609.87	7466.31	8089.39	8363.86	7661.18
A0A2R8YFX5;H0YHA8	16	1	85.2245	0.0116344	0.000592702	1.29532	0.907297	Nisin	Vitamin D3	199638	Neuron navigator 3 OS=Homo sapiens OX=9606 GN=NAV3 PE=1 SV=1	2082.09	2341.85	2067.89	2056.88	2544.58	2550.28	2217.29	2065.73	2106.49	2041.23	1747.9	1813.89	2103.94	2036.29	2133.16	2124.26	2134.46	2639.53	2120.33							2219.56	2341.85	1913.67	1878.99	2848.02	2680.75	2166.85	2525.01	2329.82	1967.36	1654.73	1818.56	2077.98
O75844;A0A6Q8PHG9	8	2	42.8549	0.0116853	0.000593187	1.19128	0.907487	Sodium Butyrate	Control	55098.1	CAAX prenyl protease 1 homolog OS=Homo sapiens OX=9606 GN=ZMPSTE24 PE=1 SV=2	1765.54	1759.97	1892.46	1793.83	1659.16	1866.04	1769.95	1546.19	1668.41	1803.92	1805.97	1743.18	1633.25	1769.43	1535.81	1711.37	1979.36	2030.41	1966.44							1882.12	1759.97	1751.32	1638.69	1857.01	1961.51	1729.68	1889.96	1845.3	1738.64	1709.71	1747.67	1613.1
J3KQE5;P62826;B5MDF5;F5H018;B4DV51;H0YFC6	12	8	111.031	0.0116867	0.000593187	1.13002	0.906956	Nisin	Sodium Butyrate	27044.2	GTP-binding nuclear protein Ran (Fragment) OS=Homo sapiens OX=9606 GN=RAN PE=1 SV=1	46002.2	46096.8	46112.2	47513.4	47713.6	50553.7	46612.2	46368.8	43322.9	46110.9	48700.7	47677.6	44708.2	46689.9	44999.3	48439.6	42281.9	43606.1	42321.5							49039.6	46096.8	42673.2	43404.3	53403.4	53139.9	45551.9	56678.3	47916	44442.2	46105	47800.3	44156.6
B4DJV2;O75390;A0A0C4DGI3;H0YH82;F8VPA1;F8VPF9;F8VR34;F8W1S4;F8W4S1;F8VRI6;F8VRP1;F8VTT8;F8VX68;F8VU34;F8VWQ5;H0YIC4;F8VX07;F8VZK9;F8W0J2;F8W642	13	3	98.1394	0.0116874	0.000593187	1.3806	0.90055	Inosine	Nisin	50660.1	Citrate synthase OS=Homo sapiens OX=9606 GN=CS PE=1 SV=1	5770.33	5632.58	5380.59	5157.22	4482.7	4944.56	5800.97	7856.28	6533.97	6633.9	5856.61	7014.06	7108.16	6027.71	6308.46	5524.25	6867.67	5941.29	6587.79							6151.32	5632.58	4979.32	4711.21	5017.25	5197.52	5669.01	9603.01	7226.71	6393.84	5544.44	7032.12	7020.46
Q92882	3	1	15.1024	0.0117022	0.000593203	1.9941	0.907421	Control	Sodium Butyrate	23957.9	Osteoclast-stimulating factor 1 OS=Homo sapiens OX=9606 GN=OSTF1 PE=1 SV=2	464.129	386.639	394.792	525.358	304.108	449.754	534.779	406.124	432.911	542.091	504.881	497.75	414.031	525.289	650.619	531.535	283.483	290.559	282.203							494.774	386.639	365.348	479.924	340.372	472.763	522.614	496.42	478.808	522.474	477.97	499.032	408.923
P13647;F8W0C6;H0YIN9;H0YI76;F8VV57;H0YID6;P12036	26	2	222.279	0.0117819	0.000596504	2.59132	0.906919	Vitamin D3	Nisin	62606.6	Keratin_ type II cytoskeletal 5 OS=Homo sapiens OX=9606 GN=KRT5 PE=1 SV=3	4066.55	4113.93	3935.78	4030.35	2274.45	2019.7	2287.17	4721.98	3117.83	3948.71	4764.49	7311.31	3664.95	2676.57	4291.37	3708.03	5639.17	4476.86	4670.12							4335.05	4113.93	3642.25	3681.8	2545.67	2123.03	2235.14	5771.84	3448.39	3805.81	4510.54	7330.13	3619.73
Q92522	7	1	47.9388	0.011854	0.00059941	1.38802	0.906225	Sodium Butyrate	D3:D combination	22487.1	Histone H1.10 OS=Homo sapiens OX=9606 GN=H1-10 PE=1 SV=1	10642.2	11984.3	11868.4	11099.6	12713	12140.4	11687.4	11481.5	9484.14	11164.2	8470.88	10747.4	11240.6	11925	11587.6	12437	13805.8	13762.5	13188.7							11344.9	11984.3	10983.2	10139.7	14229	12761.5	11421.5	14034.2	10489.7	10760.2	8019.38	10775	11101.9
Q9H4Q3;A0A0A0MRL5	2	1	8.8781	0.0118762	0.000599791	1.13885	0.904432	Nisin	Sodium Butyrate	75007.3	PR domain zinc finger protein 13 OS=Homo sapiens OX=9606 GN=PRDM13 PE=2 SV=2	1919.55	1906.7	1852.92	2020.22	1854.43	2175.72	1956.1	1756.43	1818.7	1806.44	1881.35	1938.58	1908.58	1852.26	1750.06	1943.93	1724.6	1703.9	1827.9							2046.29	1906.7	1714.73	1845.51	2075.57	2287.02	1911.6	2146.95	2011.52	1741.07	1781.08	1943.57	1885.04
Q9Y283	1	1	4.213	0.0121664	0.000613354	1.44918	0.903138	D3:D combination	Inosine	118910	Inversin OS=Homo sapiens OX=9606 GN=INVS PE=1 SV=2	2503.52	2181.68	2588.45	2917.68	2815.44	2465.4	2660.45	2140.4	2093.98	2365.22	3094.92	2837.5	2474.64	2324.2	2536.67	2193.35	2181.01	3103.2	2237.49							2668.82	2181.68	2395.41	2665.36	3151.18	2591.53	2599.94	2616.29	2315.99	2279.63	2929.96	2844.81	2444.11
A0A7I2YQG2;J3KTE4;J3QR09;P84098;A0A7I2V2L0;A0A7I2V4U6;A0A7I2V512;A0A7I2V638	4	1	30.5269	0.0121897	0.000613354	1.1928	0.902058	Vitamin D3	Inosine	25872.6	Ribosomal protein L19 OS=Homo sapiens OX=9606 GN=RPL19 PE=1 SV=1	16506.9	17471.2	17415.7	17579.6	16200.4	17088.2	16205.4	13934	14595.8	16780	17634.5	16735.4	16498.3	17031.8	17506.4	17523.9	16424.3	17483.5	16952.2							17596.8	17471.2	16116.9	16059.3	18132.2	17962.4	15836.7	17032.1	16143.3	16172.8	16694.6	16778.5	16294.8
Q9H1E3	3	2	20.9031	0.0121966	0.000613354	2.25848	0.904361	Inosine	Sodium Butyrate	27296.4	Nuclear ubiquitous casein and cyclin-dependent kinase substrate 1 OS=Homo sapiens OX=9606 GN=NUCKS1 PE=1 SV=1	247.551	482.919	483.781	452.59	433.136	515.785	396.456	640.607	473.334	618.193	231.771	378.076	335.835	493.865	414.534	482.222	165.975	347.812	253.16							263.896	482.919	447.701	413.449	484.786	542.172	387.438	783.037	523.518	595.822	219.417	379.049	331.691
P02786;F8WBE5;H7C3V5	30	1	223.749	0.0122047	0.000613354	1.38219	0.902191	Sodium Butyrate	Inosine	85327.7	Transferrin receptor protein 1 OS=Homo sapiens OX=9606 GN=TFRC PE=1 SV=2	3194	4273.11	4338.09	3991.79	3852.95	4080.76	4526.53	3143.28	3507.39	4034.63	3910.8	4025.42	3798.06	4139.18	4343.05	4144.75	4557.2	4937.45	5274.42							3404.89	4273.11	4014.56	3646.57	4312.41	4289.52	4423.56	3842.14	3879.25	3888.63	3702.35	4035.78	3751.2
A0A1B0GVW8;B1AM27;F8W8M9;I6L9J0;O14795;A0A0U1RRB5	11	1	46.2287	0.0122666	0.000615706	1.37943	0.897775	Vitamin D3	Control	225671	Protein unc-13 homolog B OS=Homo sapiens OX=9606 GN=UNC13B PE=1 SV=1	870.123	1021.67	831.504	920.801	761.648	812.815	755.541	942.873	931.245	913.769	692.296	616.087	796.902	639.939	700.225	735.866	792.077	1058.73	853.507							927.573	1021.67	769.491	841.168	852.473	854.397	738.354	1152.51	1029.98	880.702	655.396	617.673	787.07
E9PAV3;A0A7I2V2K5;A0A7I2V473;F8VZJ2;H0YHX9;Q13765;F8W0W4;F8VNW4;F8VZ58	17	3	135.21	0.012448	0.000624044	1.13922	0.898974	Control	Sodium Butyrate	206106	Nascent polypeptide-associated complex subunit alpha_ muscle-specific form OS=Homo sapiens OX=9606 GN=NACA PE=1 SV=1	14837.4	15256.9	15762.9	15671.7	14311.6	16611.8	15884.8	14138	13914.4	14411.2	15068.6	15784.1	15056.4	15214.2	16279.4	16643	13617.1	14378.9	14258.1							15817	15256.9	14587.3	14316.4	16018.2	17461.6	15523.5	17281.4	15389.6	13889.7	14265.5	15824.8	14870.7
Q7KZF4;H7C597	34	7	254.174	0.0124811	0.000624335	1.18325	0.901904	Sodium Butyrate	Control	102681	Staphylococcal nuclease domain-containing protein 1 OS=Homo sapiens OX=9606 GN=SND1 PE=1 SV=1	7668.01	6734.59	7716.67	6740.99	7831.38	7656.04	7117.68	6566.76	7305.05	6569.99	7090.4	7136.47	6876.62	6588.26	6776.43	6309.59	8318.12	7790.46	7171.04							8174.3	6734.59	7141.17	6158.01	8765.26	8047.71	6955.77	8026.79	8079.54	6332.24	6712.48	7154.85	6791.77
P28838;H0Y9Q1;H0Y983	25	8	168.677	0.0124843	0.000624335	1.07811	0.8962	Inosine	Docetaxel	56565.6	Cytosol aminopeptidase OS=Homo sapiens OX=9606 GN=LAP3 PE=1 SV=3	5295.83	5099.12	5466.52	5348.52	5031.33	5213.09	5046.08	5666.09	5173.73	5398.47	5065.97	4885.18	5110.7	5057.63	5091.17	5147.47	5326.7	5360.98	5479.84							5645.49	5099.12	5058.83	4885.97	5631.31	5479.78	4931.3	6925.86	5722.26	5203.11	4795.95	4897.76	5047.64
E9PDP5;D6RHC4	10	1	47.7214	0.0125035	0.000624535	1.3861	0.902429	Nisin	D3:D combination	168227	Ankyrin repeat and KH domain-containing protein 1 (Fragment) OS=Homo sapiens OX=9606 GN=ANKHD1 PE=1 SV=1	1271.76	1559.64	1395.66	1671.61	1693.8	1944	1748.75	1516.82	1432.94	1668.46	1114.37	1437.65	1416.96	1524.67	1410.02	1715.33	1291.52	1391.79	1560.98							1355.72	1559.64	1291.57	1527.05	1895.79	2043.46	1708.97	1854.06	1584.86	1608.09	1054.97	1441.35	1399.48
Q05084	1	1	4.1267	0.012526	0.000624892	1.81728	0.902348	Sodium Butyrate	Vitamin D3	55215.3	Islet cell autoantigen 1 OS=Homo sapiens OX=9606 GN=ICA1 PE=1 SV=2	1290.45	1174.44	1291.42	1062.3	703.914	1335.66	1142.1	1414.17	1245.65	1551.92	1209.59	1209.04	1238.7	1128.14	1223.14	1526.59	1847.29	1406.61	1835.76							1375.66	1174.44	1195.11	970.428	787.854	1403.99	1116.12	1728.59	1377.71	1495.76	1145.12	1212.15	1223.42
P51828	1	1	4.813	0.012661	0.000630858	1.33983	0.896347	Nisin	Sodium Butyrate	122647	Adenylate cyclase type 7 OS=Homo sapiens OX=9606 GN=ADCY7 PE=1 SV=1	11730.7	10502.2	12418.7	10319.2	14465.8	11644.1	10845.7	10281.7	11638.1	10701.1	10680	9778.65	8971.92	10290.7	10060.8	10126.1	10107.6	8568.92	8905.74							12505.2	10502.2	11492.5	9426.79	16190.8	12239.8	10599	12567.7	12872	10313.8	10110.8	9803.82	8861.22
P08575;A0A075B788;M3ZCP1;E9PKH0;A0A0G2JNW2;A0A140TA68;A0A140TA77	16	1	74.1974	0.0126817	0.000631122	2.43777	0.900967	D3:D combination	Inosine	148969	Receptor-type tyrosine-protein phosphatase C OS=Homo sapiens OX=9606 GN=PTPRC PE=1 SV=3	992.058	1096.76	923.125	1071.4	1446.36	978.92	803.968	504.134	659.728	741.929	962.575	795.267	623.425	768.643	720.795	805.116	1302.05	1170.03	994.064							1057.56	1096.76	854.28	978.74	1618.84	1029	785.679	616.221	729.673	715.081	911.269	797.314	615.733
Q15046;H3BVA8;H3BPV7;J3KRL2	23	9	179.968	0.0127804	0.000635262	1.11602	0.900269	Nisin	Docetaxel	68504.4	Lysine--tRNA ligase OS=Homo sapiens OX=9606 GN=KARS1 PE=1 SV=3	11602.3	11996.9	12486.5	12189.6	12491.3	13673.3	12427.8	11729.5	12030.4	11677.4	11505.2	11671.8	11403.4	11610	12025.8	12235.5	11921.9	12808.4	12103.7							12368.4	11996.9	11555.3	11135.4	13980.8	14372.8	12145.1	14337.4	13305.8	11254.8	10892	11701.8	11262.7
P63244;J3KPE3;D6RAC2;D6REE5;H0Y8W2;H0YAF8;D6R9L0;D6R9Z1;D6RHH4;H0YAM7;D6RFX4;D6RFZ9;H0Y8R5;D6RAU2;D6RBD0;D6RF23;E9PD14;D6R909;D6RGK8;D6RHJ5;H0Y9P0;D6RDI0	20	12	206.935	0.012853	0.000638095	1.09746	0.898042	Control	D3:D combination	35533	Receptor of activated protein C kinase 1 OS=Homo sapiens OX=9606 GN=RACK1 PE=1 SV=3	27938	27788.8	27907.6	27287	28194.1	29139.1	27655.4	26048.3	26583.6	26558.9	28146.3	27624.6	26400.3	29361.8	27679.7	29528.1	26714.3	27643.8	26956.5							29782.7	27788.8	25826.3	24927.2	31556.2	30629.8	27026.3	31839.8	29402	25597.8	26646.1	27695.7	26074.6
Q8N398	4	2	21.5058	0.0130572	0.000647446	1.15342	0.895838	Nisin	Docetaxel	133721	von Willebrand factor A domain-containing protein 5B2 OS=Homo sapiens OX=9606 GN=VWA5B2 PE=2 SV=3	2745.51	3028.26	2982.23	3124.63	3294.84	3232.97	2949.2	2677.09	2881.31	2686.94	2793.46	2720.18	2702.82	2875.36	2858.1	3028.15	2785.43	3133.01	3129.42							2926.79	3028.26	2759.82	2854.4	3687.75	3398.36	2882.11	3272.3	3186.79	2589.7	2644.57	2727.18	2669.47
E5RFK5;J3KP90;P24863	1	1	4.5735	0.0132151	0.000654482	1.10619	0.898001	Nisin	Docetaxel	33539.1	Cyclin-C OS=Homo sapiens OX=9606 GN=CCNC PE=1 SV=1	4624.08	4581.13	4657.62	4811.33	4814.27	5275.93	4696.77	4770.88	4728.73	5104.98	4461.08	4664.22	4242.16	4743.08	4886.75	5010.74	4684.79	4755.47	4688.87							4929.38	4581.13	4310.26	4395.24	5388.36	5545.84	4589.93	5831.62	5230.08	4920.24	4223.3	4676.23	4189.82
Q96CN7;D6RGE2	8	3	58.8224	0.0132355	0.000654699	1.11267	0.898095	Nisin	Sodium Butyrate	32521.9	Isochorismatase domain-containing protein 1 OS=Homo sapiens OX=9606 GN=ISOC1 PE=1 SV=3	9429.01	9399.15	9482.55	9360.82	9936.76	9851.34	9469.59	9826.58	9574.69	9668.63	9259.49	9929.65	8958.11	9352.27	9812.02	9629.03	9162.83	8633.11	8499.13							10051.6	9399.15	8775.35	8551.28	11121.7	10355.3	9254.18	12011.4	10589.8	9318.75	8765.95	9955.21	8847.59
A0A804HKE7;E7EVA0;P27816;B5MEG9;H7C456;H0Y2V1;H7C4C5;A0A0J9YVV8;A0A0J9YW37	52	5	327.765	0.0133642	0.000660266	1.12618	0.896608	D3:D combination	Inosine	246684	Microtubule-associated protein OS=Homo sapiens OX=9606 GN=MAP4 PE=1 SV=1	4948.31	4956.72	4998.74	4935.01	4837.95	5063.04	5018.71	4181.83	4560.57	4880.95	4880.66	4971.38	4664.52	5155.91	4949.7	5108.22	4979.65	4838.94	4733.79							5275.02	4956.72	4625.94	4508.22	5414.86	5322.06	4904.54	5111.6	5044.08	4704.32	4620.52	4984.18	4606.97
Q99536;K7ERT7;K7EJM4;K7EM19;K7ENX2	10	3	68.1997	0.0134449	0.000663455	1.14771	0.896415	Sodium Butyrate	Inosine	42148.5	Synaptic vesicle membrane protein VAT-1 homolog OS=Homo sapiens OX=9606 GN=VAT1 PE=1 SV=2	9726.48	9257.79	9217.18	9395.98	10498.7	10217.9	9039.75	8421.3	8686.72	8968.82	8900.62	8891.01	8351.02	9009.05	9208.74	8930.36	10252.6	9944.49	9731.56							10368.7	9257.79	8529.78	8583.4	11750.7	10740.7	8834.12	10293.7	9607.69	8644.26	8426.21	8913.9	8247.99
A0A7P0T840;A0A7P0T937;P27824;A0A7P0T8G1;A0A7P0T9L0;A0A7P0TAE9;A0A7P0TB65;A0A7P0Z484;A0A7P0Z4D6;A0A7P0TAR9;D6RGY2;A0A7P0Z4H2;A0A7P0T8N1;A0A7P0TAN9;D6RAU8;D6RAQ8;D6RFL1;D6RD16	26	13	241.693	0.0135846	0.000669541	1.1807	0.896062	Nisin	Docetaxel	68815.7	Calnexin OS=Homo sapiens OX=9606 GN=CANX PE=1 SV=1	37128.1	40596.2	41741.6	41455.6	43098.9	45539	41023.3	39241.8	40473.6	40788.5	35615.4	36832.7	37368.7	36828.4	37086.2	39034.1	37390.3	40745.2	40540.1							39579.5	40596.2	38628.6	37870.4	48238.4	47868.7	40090.2	47966.7	44764.7	39312.4	33717	36927.5	36907.7
E9PKG1;Q99873;E9PIX6;E9PQ98;H0YDE4;E9PNR9;E9PMW9	15	8	129.802	0.0138601	0.000682294	1.29397	0.892775	Vitamin D3	Inosine	38222.7	Protein arginine N-methyltransferase 1 OS=Homo sapiens OX=9606 GN=PRMT1 PE=1 SV=1	15993.2	15771.8	15369	16291.4	14106.1	14301.5	13612.1	10100.9	15139.4	14758.7	17692.1	16070.2	15372.9	14190	14426.1	15449.5	15009.3	15396.4	14951.8							17049.2	15771.8	14222.8	14882.5	15788.2	15033.1	13302.5	12346.8	16744.5	14224.7	16749.1	16111.6	15183.2
O00148;K7EQN7;K7EPJ3;A0A0D9SEM9;K7EN69;K7EIL8;K7EL56;K7ENP6	16	3	114.166	0.0139221	0.000684356	1.29096	0.891977	Docetaxel	Nisin	49642.9	ATP-dependent RNA helicase DDX39A OS=Homo sapiens OX=9606 GN=DDX39A PE=1 SV=2	1830.58	1710.18	1512.14	1691.27	1397.57	1697.8	1553.57	1617.65	1601.27	1587.97	1909.5	2017.4	2074.7	1927.99	2045.12	1879.74	1544.74	1802.75	1647.45							1951.45	1710.18	1399.37	1545.01	1564.23	1784.66	1518.23	1977.31	1771.04	1530.51	1807.73	2022.59	2049.11
P35268;K7ERI7;K7ELC4;K7EMH1;K7EJT5;K7EKS7;K7EP65	7	4	64.8206	0.013937	0.000684356	1.22962	0.892362	Docetaxel	Nisin	14844	60S ribosomal protein L22 OS=Homo sapiens OX=9606 GN=RPL22 PE=1 SV=2	19267	19722.8	18889.5	19030.9	17165.8	16993.7	19608.9	22136.6	19735.5	18460.5	21651.7	23225.9	21237.1	21476.8	19400.5	18144.3	18987.2	17779.3	17695.1							20539.1	19722.8	17480.8	17385.1	19212.8	17863	19162.9	27058.4	21827.9	17792.5	20497.6	23285.7	20975.1
P02545;A0A6Q8PFJ0;A0A804HL68;A0A6Q8PHQ9;Q3BDU5;Q5TCI8;A0A6Q8PF80;A0A6Q8PGH0;A0A6Q8PF59;A0A6Q8PFM1;A0A6Q8PFF5	37	15	304.351	0.0139521	0.000684356	1.14928	0.893679	Vitamin D3	Control	74424.7	Prelamin-A/C OS=Homo sapiens OX=9606 GN=LMNA PE=1 SV=1	24765.8	25546.1	26664.9	26895	24572.6	28247.4	26113.3	24031.3	24054.4	25528.3	24676.3	24756.8	23895.4	24136.8	23046.1	25756.5	25788.4	28715.8	27659							26401	25546.1	24676.2	24569.1	27502.8	29692.5	25519.3	29374.3	26604.6	24604.5	23361	24820.6	23600.6
O96005;K7EQQ1	4	1	20.812	0.0140363	0.000686644	2.22279	0.891614	Nisin	Sodium Butyrate	76324.9	Cleft lip and palate transmembrane protein 1 OS=Homo sapiens OX=9606 GN=CLPTM1 PE=1 SV=1	672.76	678.191	571.58	550.196	1077.9	778.606	585.703	632.094	545.925	548.431	460.509	452.363	399.447	578.958	753.863	679.643	344.237	390.37	364.107							717.179	678.191	528.952	502.614	1206.44	818.438	572.38	772.632	603.804	528.584	435.964	453.527	394.519
Q96JN2;H7C4R2;C9JE17;H0Y876;C9IYI5;C9JU31	11	1	54.9325	0.0140453	0.000686644	1.45544	0.892388	Control	D3:D combination	135699	Coiled-coil domain-containing protein 136 OS=Homo sapiens OX=9606 GN=CCDC136 PE=1 SV=3	27495.1	29569.6	28338.5	31745.3	24151	35136.4	29230.4	28394.7	27159.3	26932.5	28851.4	33381.1	32381.9	31368.5	30960.2	34168.1	31906	30665.5	29530							29310.5	29569.6	26225	28999.9	27031	36933.9	28565.5	34707.9	30038.8	25957.8	27313.6	33467.1	31982.3
Q9P1F3	1	1	6.3261	0.0140491	0.000686644	4.36634	0.830938	Inosine	QC	9113.54	Costars family protein ABRACL OS=Homo sapiens OX=9606 GN=ABRACL PE=1 SV=1	244.983	201.365	168.016	191.435	343.382	197.489	698.249	1260.39	339.853	1038.55	409.374	897.618	651.028	802.92	852.209	372.194	865.061	501.981	740.689							261.159	201.365	155.486	174.879	384.33	207.593	682.365	1540.62	375.885	1000.97	387.554	899.928	642.996
P21399	18	2	95.4525	0.0140952	0.000688074	1.45344	0.892334	Sodium Butyrate	Nisin	98912.3	Cytoplasmic aconitate hydratase OS=Homo sapiens OX=9606 GN=ACO1 PE=1 SV=3	1656.92	1732.28	1710.07	1727.22	1237.07	1553.06	1469.76	1373.22	1453.16	1742.99	1723.95	1585.56	1291.95	1405.98	1506.89	1582.02	1919.14	2018.25	2254.08							1766.32	1732.28	1582.54	1577.84	1384.59	1632.51	1436.33	1678.54	1607.22	1679.92	1632.07	1589.64	1276.01
E9PJX9;E9PJZ3;P17097;F5H290	3	1	13.7658	0.0141885	0.000691341	1.84964	0.891099	Vitamin D3	Nisin	80154.1	Zinc finger protein 7 OS=Homo sapiens OX=9606 GN=ZNF7 PE=1 SV=2	1549.17	1765.03	1877.33	1749.04	1296.74	1151.51	913.811	1668.33	2520.51	1634.41	2226.5	2031.34	1452.43	1312.68	1163.73	1262.36	1528.32	1049.94	1882.73							1651.46	1765.03	1737.32	1597.78	1451.37	1210.42	893.024	2039.26	2787.74	1575.26	2107.83	2036.57	1434.51
A0A3B3IRI2;P17812;A0A3B3IRQ8;A0A3B3ITF6;B4E1E0;A0A3B3ITB8;A0A3B3ITH9;A0A3B3ISY3	15	2	94.7663	0.0142004	0.000691341	1.21423	0.889225	Control	Sodium Butyrate	64407.7	CTP synthase OS=Homo sapiens OX=9606 GN=CTPS1 PE=1 SV=1	1822.42	1827.16	1950.46	1752.98	2063.53	1952.4	1828.78	2086.06	2035.11	1882.5	1846.32	1836.82	1997.48	2029.68	2059.28	2069.61	1946.56	1606.35	1519.12							1942.75	1827.16	1805	1601.37	2309.6	2052.28	1787.18	2549.87	2250.87	1814.37	1747.91	1841.54	1972.83
P26641	25	11	205.614	0.0142128	0.000691341	1.11634	0.885094	Control	D3:D combination	50461	Elongation factor 1-gamma OS=Homo sapiens OX=9606 GN=EEF1G PE=1 SV=3	22901.8	23659.2	24145.6	24171.9	22249	23423.5	22809.2	22731.3	22143.3	23212.2	22419.4	24981.1	24818.7	25080.9	24619.2	24123.1	21701.7	22792.5	23275.1							24413.9	23659.2	22344.8	22081.4	24902.1	24621.8	22290.4	27785.3	24490.9	22372.2	21224.4	25045.4	24512.5
Q9NSB2	13	1	95.1023	0.0142668	0.000693144	4.76555	0.891726	Inosine	Control	65983	Keratin_ type II cuticular Hb4 OS=Homo sapiens OX=9606 GN=KRT84 PE=2 SV=2	396.129	405.943	494.801	445.617	256.542	292.56	302.131	439.38	1440.22	283.351	492.756	970.565	405.19	110.51	117.364	225.998	307.804	188.679	476.991							422.283	405.943	457.899	407.08	287.134	307.527	295.258	537.07	1592.92	273.097	466.492	973.064	400.191
O43396;K7EKG2;K7EML9;K7EPB7;K7EME7	8	1	53.1143	0.0142995	0.000693905	1.3167	0.891573	Nisin	D3:D combination	32650.6	Thioredoxin-like protein 1 OS=Homo sapiens OX=9606 GN=TXNL1 PE=1 SV=3	1023.81	972.036	1027.32	945.111	1149.74	1243.85	1040.56	1276.68	1165.18	969.103	840.593	983.349	1036.25	1131.84	1230.6	1012.2	1052.4	987.231	820.159							1091.41	972.036	950.707	863.376	1286.85	1307.49	1016.89	1560.53	1288.71	934.033	795.789	985.88	1023.46
Q53H82	3	1	14.1477	0.0143298	0.000694554	1.3327	0.889791	Nisin	Sodium Butyrate	33090.8	Endoribonuclease LACTB2 OS=Homo sapiens OX=9606 GN=LACTB2 PE=1 SV=2	870.393	761.878	879.246	849.767	983.684	1004.2	778.512	956.836	932.988	854.273	628.021	668.961	844.679	889.242	908.388	814.551	775.607	624.383	675.788							927.861	761.878	813.673	776.277	1100.99	1055.58	760.803	1169.57	1031.9	823.359	594.547	670.683	834.257
O43169;H3BUX2;D6RFH4;J3QR91	8	3	54.4776	0.0144207	0.000698133	1.32529	0.891207	Sodium Butyrate	Control	16808.6	Cytochrome b5 type B OS=Homo sapiens OX=9606 GN=CYB5B PE=1 SV=3	1479.83	1639.09	1636.54	1470.95	1460.35	1236.81	1512.5	1646.77	1573.13	1535.11	1482.21	1718.78	1436.37	1416.91	1559.81	1201.2	1824.57	2004.87	1707.49							1577.54	1639.09	1514.49	1343.74	1634.49	1300.08	1478.09	2012.9	1739.92	1479.56	1403.21	1723.2	1418.64
Q8TEQ6	8	2	35.5062	0.014447	0.00069858	1.61671	0.89082	Inosine	Vitamin D3	170928	Gem-associated protein 5 OS=Homo sapiens OX=9606 GN=GEMIN5 PE=1 SV=3	593.068	718.897	557.132	647.999	513.498	611.302	760.612	769.552	682.515	790.889	590.244	726.895	559.427	645.993	666.815	786.31	604.703	560.372	879.916							632.225	718.897	515.582	591.959	574.732	642.576	743.31	940.652	754.876	762.269	558.783	728.766	552.525
F8VZX2;Q15366;H3BRU6;F8VXH9;F8W0G4;F8W1G6;F8VTZ0;H3BSS4;H3BSP4	13	1	116.527	0.0145526	0.000702851	1.19609	0.889581	Nisin	Sodium Butyrate	34142.1	Poly(rC)-binding protein 2 OS=Homo sapiens OX=9606 GN=PCBP2 PE=1 SV=1	18146.3	16880.9	18719.9	17630	19717.9	19210.4	17935.4	16009.1	19089	17804.1	18357.3	17906.5	19445	17983.2	18933.5	19066.3	14353	17149.1	16039.4							19344.5	16880.9	17323.8	16105.3	22069.2	20193.2	17527.4	19568.5	21112.8	17159.8	17378.9	17952.6	19205.1
O00203	4	2	17.7882	0.0146435	0.00070641	1.25825	0.879734	Docetaxel	Nisin	121891	AP-3 complex subunit beta-1 OS=Homo sapiens OX=9606 GN=AP3B1 PE=1 SV=3	842.752	647.216	756.245	679.777	646.468	674.307	710.613	762.568	838.764	863.281	785.612	910.196	860.185	805.336	903.887	783.917	833.673	768.125	835.825							898.395	647.216	699.845	620.989	723.558	708.804	694.448	932.114	927.691	832.041	743.738	912.539	849.572
H7BZ55	36	2	191.749	0.0147483	0.000710627	1.34786	0.880291	Nisin	Sodium Butyrate	186782	Ciliary rootlet coiled-coil protein 2 OS=Homo sapiens OX=9606 GN=CROCC2 PE=1 SV=4	1586.68	1280.69	1604.05	1447.75	1561.44	1706.36	1534.22	1474.96	1468.57	1312.7	1350.65	1543.97	1300.82	1379.14	1342.53	1301.63	1307.59	1021.9	1233.2							1691.44	1280.69	1484.42	1322.55	1747.64	1793.66	1499.32	1802.9	1624.26	1265.19	1278.66	1547.94	1284.77
P08238	55	14	572.071	0.0148081	0.00071267	1.11667	0.888815	Vitamin D3	Inosine	83606.5	Heat shock protein HSP 90-beta OS=Homo sapiens OX=9606 GN=HSP90AB1 PE=1 SV=4	110852	116968	120134	120517	114683	115719	118216	110894	109083	115472	112570	116809	110926	113543	114302	114324	109615	117737	117222							118172	116968	111174	110095	128359	121639	115527	135550	120649	111294	106570	117110	109557
Q9H6N6	18	1	80.5177	0.0149119	0.000716822	1.30644	0.886213	Vitamin D3	Docetaxel	128518	Putative uncharacterized protein MYH16 OS=Homo sapiens OX=9606 GN=MYH16 PE=1 SV=2	1177.24	1187.46	959.956	996.821	1306.76	1230.1	1108.76	989.71	952.563	1044.32	1024.13	1015.84	872.889	1153.37	1276.24	1245.02	1031.83	982.474	1108.9							1254.96	1187.46	888.363	910.614	1462.59	1293.03	1083.54	1209.76	1053.55	1006.53	969.54	1018.45	862.12
P00533;E9PFD7;Q504U8;C9JYS6	13	1	59.8967	0.0150541	0.000722808	1.34824	0.887608	Control	Vitamin D3	137699	Epidermal growth factor receptor OS=Homo sapiens OX=9606 GN=EGFR PE=1 SV=2	1027.24	1073.74	764.302	877.895	906.829	1012.63	937.92	848.589	1011.6	962.39	896.358	833.923	1043.2	1053.85	1093.28	1084.93	1025.32	990.918	949.94							1095.06	1073.74	707.301	801.973	1014.97	1064.44	916.585	1037.26	1118.85	927.563	848.582	836.07	1030.33
P54132;A0A3B3IT82;A0A7P0TBM9;H0YNU5;H0YLV8	27	1	141.051	0.0153745	0.000737327	1.57761	0.880385	Nisin	Sodium Butyrate	160712	Bloom syndrome protein OS=Homo sapiens OX=9606 GN=BLM PE=1 SV=1	456.521	478.869	448.47	559.098	685.061	484.5	545.564	436.082	480.18	449.241	367.237	504.753	401.946	421.434	493.486	489.978	354.061	388.005	345.1							486.663	478.869	415.023	510.746	766.753	509.286	533.154	533.039	531.089	432.984	347.663	506.053	396.987
O15269;A0A2R8Y4S0;A0A2R8Y6A2	3	2	16.0836	0.0156275	0.000747864	1.59823	0.867116	Sodium Butyrate	Nisin	53314.3	Serine palmitoyltransferase 1 OS=Homo sapiens OX=9606 GN=SPTLC1 PE=1 SV=1	552.647	673.732	622.26	661.564	618.598	455.578	750.049	959.895	721.478	1013.63	669.943	878.549	891.603	808.224	840.431	672.977	1041.69	906.191	967.65							589.135	673.732	575.853	604.351	692.365	478.885	732.988	1173.31	797.97	976.952	634.234	880.81	880.602
O95163;A0A6Q8PFH9;A0A6Q8PHC9;A0A6Q8PEX6;A0A6Q8PFB7;A0A6Q8PG86;A0A6Q8PHF4;A0A6Q8PGW3;A0A6Q8PF66;A0A6Q8PH48;A0A6Q8PHI5;A0A6Q8PFN8;A0A6Q8PHA0;F5H2T0;A0A6Q8PF69;A0A6Q8PGR0;A0A6Q8PFC8;A0A6Q8PFX1;A0A6Q8PGA6;A0A6Q8PGC4;A0A6Q8PH36;H0YDF3	18	2	73.9351	0.0156308	0.000747864	1.68451	0.881923	Inosine	Vitamin D3	151908	Elongator complex protein 1 OS=Homo sapiens OX=9606 GN=ELP1 PE=1 SV=3	395.733	437.762	402.309	391.981	467.943	459.797	645.57	696.115	416.961	617.372	361.656	612.234	450.264	509.342	525.583	453.353	455.089	339.92	473.972							421.862	437.762	372.305	358.082	523.745	483.32	630.885	850.886	461.167	595.031	342.379	613.81	444.709
O43681	6	2	42.0078	0.0158013	0.000755136	1.36061	0.863579	Inosine	Nisin	39249.1	ATPase GET3 OS=Homo sapiens OX=9606 GN=GET3 PE=1 SV=2	3576.82	3696.73	3724.23	3422.34	2911.38	3014.4	4020.63	5128.54	4112.89	4291.72	4071.16	4833.38	4516.78	4344.79	4809.79	3614.52	4656.42	4233.54	4294.15							3812.98	3696.73	3446.48	3126.37	3258.56	3168.62	3929.17	6268.8	4548.94	4136.42	3854.17	4845.82	4461.06
P30533;A0A3B3IRQ7	4	1	17.8839	0.0158506	0.000756612	1.58038	0.883156	Vitamin D3	Sodium Butyrate	41466	Alpha-2-macroglobulin receptor-associated protein OS=Homo sapiens OX=9606 GN=LRPAP1 PE=1 SV=1	436.09	533.285	476.654	508.813	527.523	471.522	536.16	400.086	575.361	545.843	439.608	478.068	500.129	421.475	615.624	472.726	342.258	452.418	304.704							464.883	533.285	441.105	464.81	590.429	495.644	523.964	489.04	636.362	526.09	416.177	479.298	493.958
Q13547;Q5TEE2	9	1	56.3023	0.0162747	0.00077595	1.21872	0.876442	Sodium Butyrate	Inosine	55673.4	Histone deacetylase 1 OS=Homo sapiens OX=9606 GN=HDAC1 PE=1 SV=1	1100.72	1014.89	1075.09	1018.44	994.423	1153.62	1150.49	942.761	1065.93	1046.64	1028.6	1148.91	1136.15	1189.05	1120.18	1100.75	1183.53	1218.51	1321.55							1173.4	1014.89	994.915	930.364	1113.01	1212.64	1124.32	1152.37	1178.94	1008.76	973.778	1151.86	1122.13
Q13615	3	1	16.7472	0.0163152	0.000776255	1.7869	0.8744	Control	D3:D combination	136242	Myotubularin-related protein 3 OS=Homo sapiens OX=9606 GN=MTMR3 PE=1 SV=3	312.375	485.934	549.017	491.802	567.056	641.331	618.505	666.014	504.711	544.451	519.072	605.646	706.787	643.339	744.254	669.566	464.041	453.296	482.815							333	485.934	508.072	449.27	634.676	674.141	604.436	814.093	558.221	524.749	491.405	607.205	698.066
Q96GC9;K7EK01;K7EL74;K7EL93;K7ELS2;K7EMI0;K7ENU2;K7EL46	5	1	32.0696	0.0163191	0.000776255	1.75778	0.874089	Sodium Butyrate	Nisin	46637	Vacuole membrane protein 1 OS=Homo sapiens OX=9606 GN=VMP1 PE=1 SV=1	2419.17	3181.37	2740.02	3071.34	2241.01	2320.14	3551.57	4917.32	3304.5	3967.24	2412.51	3532.38	3611.7	3454.44	3388.68	2341.3	4870.48	4625.65	4764.25							2578.9	3181.37	2535.67	2805.73	2508.25	2438.83	3470.78	6010.62	3654.85	3823.68	2283.92	3541.48	3567.14
P04844;Q5JYR7;Q5JYR4;F2Z3K5;Q5JYR3;H0Y5M1	14	7	118.083	0.016503	0.000783271	1.10778	0.879749	Inosine	Nisin	69398.1	Dolichyl-diphosphooligosaccharide--protein glycosyltransferase subunit 2 OS=Homo sapiens OX=9606 GN=RPN2 PE=1 SV=3	9251.64	9001.78	8994.95	9102.11	8961.01	8167.14	8543.14	9999.18	9037.76	9401.26	9199.47	8963.32	9638.07	8579.74	8494.34	8637	8949.11	8560.97	9429							9862.48	9001.78	8324.12	8314.94	10029.6	8584.96	8348.8	12222.4	9995.96	9061.05	8709.13	8986.4	9519.15
P78371;F5GWF6;F8VQ14	33	16	290.845	0.0165049	0.000783271	1.09419	0.866575	Control	D3:D combination	57830.5	T-complex protein 1 subunit beta OS=Homo sapiens OX=9606 GN=CCT2 PE=1 SV=4	20227.8	19238.1	19786.3	19552.3	18405.3	20062.2	18245.1	19316.8	18738.2	19095.3	19892.8	19614.7	19089.4	19879.1	19603.5	20670.2	19632.9	19393.7	19073.1							21563.4	19238.1	18310.7	17861.4	20600.1	21088.5	17830.1	23611.6	20724.9	18404.3	18832.5	19665.2	18853.9
Q8IZH2;C9JCZ8;H7C5E4	11	1	47.1375	0.0166222	0.000787924	1.28468	0.875718	Inosine	Nisin	195647	5'-3' exoribonuclease 1 OS=Homo sapiens OX=9606 GN=XRN1 PE=1 SV=1	1053.02	991.21	936.496	976.09	904.497	808.562	783.499	1119.52	1058.73	1029.02	923.063	1059.06	1096.12	990.767	930.204	834.833	862.759	984.307	965.416							1122.55	991.21	866.653	891.676	1012.36	849.927	765.676	1368.42	1170.98	991.784	873.863	1061.78	1082.6
D3YTB1;F8W727;P62910	7	2	55.8229	0.0167268	0.000791149	1.17202	0.874896	Control	D3:D combination	15730.7	60S ribosomal protein L32 (Fragment) OS=Homo sapiens OX=9606 GN=RPL32 PE=1 SV=1	6670.42	7100.89	6899.68	6700.66	6465.82	7290.89	6704.66	6013	6767.3	6268.14	6725.41	6557.39	6236.34	7305.68	7380.2	7594.54	6336.24	7008.82	6152.27							7110.84	7100.89	6385.11	6121.17	7236.85	7663.89	6552.15	7349.9	7484.77	6041.31	6366.94	6574.27	6159.4
P31937;H7BZL2	11	3	78.6339	0.0167289	0.000791149	1.21955	0.878532	Sodium Butyrate	Docetaxel	35728.2	3-hydroxyisobutyrate dehydrogenase_ mitochondrial OS=Homo sapiens OX=9606 GN=HIBADH PE=1 SV=2	2647.54	2953.33	2988.42	3011.32	3210.31	2971.87	2833.78	2768.21	3006.72	2950.59	2459.88	2783.85	2675.32	2635.25	2791.06	2592.87	3070.94	3328.02	3258.75							2822.34	2953.33	2765.55	2750.9	3593.13	3123.91	2769.32	3383.68	3325.49	2843.82	2328.77	2791.01	2642.31
A0A087WTW0;A0A087WVR3;Q96T88;A0A087WWG9	6	2	29.9904	0.0167511	0.000791283	1.24609	0.875709	Control	Inosine	98274.5	RING-type E3 ubiquitin transferase OS=Homo sapiens OX=9606 GN=UHRF1 PE=1 SV=1	1632.58	1407.84	1521.3	1565.53	1493.84	1626.49	1534.43	1293.78	1387.74	1547.73	1776.88	1530.39	1667.01	1714.38	1725.19	1830.46	1571.19	1504.12	1773.73							1740.38	1407.84	1407.84	1430.14	1671.97	1709.69	1499.53	1581.44	1534.87	1491.72	1682.17	1534.33	1646.44
Q9HCY8	3	2	17.6158	0.0167789	0.000791684	1.55201	0.872207	Control	Inosine	11833.2	Protein S100-A14 OS=Homo sapiens OX=9606 GN=S100A14 PE=1 SV=1	1211.72	1374.47	1347.75	1444.16	1520.78	1492.79	1414.17	935.77	970.857	1002.28	1168.08	577.188	1309.24	1396.67	1462.07	1655.92	1295.96	1255.34	1297.31							1291.73	1374.47	1247.24	1319.27	1702.13	1569.16	1382	1143.83	1073.79	966.006	1105.82	578.674	1293.09
O75947;F5H608	9	2	59.8983	0.016856	0.000793555	1.14081	0.867141	Inosine	Vitamin D3	18548.3	ATP synthase subunit d_ mitochondrial OS=Homo sapiens OX=9606 GN=ATP5PD PE=1 SV=3	11427.5	11675.7	11649	11367.6	11882	10851.2	11238.9	12260.5	12156.2	11472.2	10538.6	10981.8	11526	10391.8	10779.8	10555.2	10873.1	12107.2	10876.6							12182	11675.7	10780.2	10384.5	13298.9	11406.4	10983.2	14986.5	13445	11057	9976.9	11010.1	11383.8
P61254;E5RIT6;J3QQQ9;J3QQV1;J3QRI7;Q9UNX3;J3QRC4;E5RHH1;J3KSS0;J3KS10	7	3	55.2707	0.0168574	0.000793555	1.14268	0.8777	Vitamin D3	Inosine	17258.2	60S ribosomal protein L26 OS=Homo sapiens OX=9606 GN=RPL26 PE=1 SV=1	20265	20524.1	21095.6	20419	20306.5	21473.7	21459	18381.3	18697.2	19961.4	21400.3	19906.9	18979.4	20313.7	19701.7	20575.9	20025.7	21422.7	20726.3							21603	20524.1	19522.3	18653.1	22728	22572.3	20970.9	22468.2	20679.5	19239	20259.6	19958.2	18745.2
P41091;Q2VIR3;H7BZU1	12	10	108.525	0.0169209	0.000795632	1.29302	0.8762	Nisin	Inosine	51679.8	Eukaryotic translation initiation factor 2 subunit 3 OS=Homo sapiens OX=9606 GN=EIF2S3 PE=1 SV=3	7803.67	7814.14	8147.26	8283.54	8302.68	8967.61	8117.68	5175.95	7267.67	7191.05	8077.67	6878.99	7577.57	7857.19	7841.42	7737.35	8311.8	8017.82	8219.4							8318.91	7814.14	7539.65	7567.16	9292.76	9426.38	7933.02	6326.75	8038.19	6930.82	7647.12	6896.7	7484.07
A0A0A0MRI2;Q9UNH7;G3V5X9;G3V2U1;G3V4Z5;H0YJF8	12	2	70.1475	0.0169817	0.000797512	1.22068	0.876919	Sodium Butyrate	Docetaxel	48146.4	Sorting nexin OS=Homo sapiens OX=9606 GN=SNX6 PE=1 SV=1	1130.44	1002.87	1058.83	978.942	938.388	934.975	1024.13	1073.98	999.626	969.867	956.856	966.815	960.437	864.456	1021.01	1042.11	1130.83	1282.39	1107.35							1205.08	1002.87	979.862	894.281	1050.29	982.808	1000.83	1312.76	1105.61	934.77	905.855	969.304	948.587
Q9UI47;A0A804HI07;Q5SW23;A0A804HIE3;F2Z2R0	22	1	112.25	0.0169999	0.000797512	1.49793	0.865448	Nisin	Sodium Butyrate	100835	Catenin alpha-3 OS=Homo sapiens OX=9606 GN=CTNNA3 PE=1 SV=2	482.615	551.612	575.481	562.929	561.725	794.765	744.513	741.417	674.606	621.507	563.494	632.516	705.323	633.679	657.947	730.662	443.409	486.488	472.702							514.48	551.612	532.562	514.246	628.709	835.424	727.577	906.26	746.128	599.016	533.459	634.144	696.621
E9PLY5	22	1	90.6665	0.0170296	0.000797727	1.35719	0.875844	Nisin	Docetaxel	161007	Microtubule-actin cross-linking factor 1_ isoforms 1/2/3/5 (Fragment) OS=Homo sapiens OX=9606 GN=MACF1 PE=1 SV=1	710.21	666.941	777.594	718.104	982.15	933.381	709.332	629.595	752.619	799.997	627.541	638.427	668.068	707.014	723.333	789.315	858.947	808.078	828.522							757.102	666.941	719.602	656.001	1099.27	981.132	693.197	769.576	832.412	771.047	594.093	640.07	659.825
P62266;D6RD47;D6R9I7;D6RDJ2;D6RIX0	5	3	41.5961	0.0170435	0.000797727	1.13645	0.876851	D3:D combination	Sodium Butyrate	15978.7	40S ribosomal protein S23 OS=Homo sapiens OX=9606 GN=RPS23 PE=1 SV=3	13391.6	14116.8	14312.2	13596.3	13275.9	14742.2	13224.6	12787	13705.8	13305.5	14152.8	13971.3	14158.1	13992.2	13912.3	14117.9	12708	12488.6	13298.1							14275.8	14116.8	13244.8	12420.4	14859	15496.4	12923.8	15630	15158.9	12824	13398.5	14007.3	13983.4
[truncated: 4,376 more rows]
[truncated: 18 more columns]
